# Supplementary material for: Formulation of a spatiotemporal model for the analysis of neonatal mortality amidst SDG interventions: The case of Uganda
Source: PLoS One. 2026 Mar 19;21(3):e0323859. doi: 10.1371/journal.pone.0323859 (PMC13001985; doi:10.1371/journal.pone.0323859)
Supplement: S1 File — (R) [file pone.0323859.s001.R]

setwd ("D:/PAU CLASSES 2024/Manuscripts/1st paper")
# Installing and loading necessary packages
#install.packages(c("MASS", "xts", "zoo", "tidyverse"))
#install.packages("Rtools")
#install.packages("dummies")

library(MASS)
library(xts)
library(zoo)
library(tidyverse)
#library(dummies)
library(dplyr)


# Setting seed for reproducibility
set.seed(123)


# Define the start and end dates
start_date <- as.Date("2000-01-01")  # Replace with your desired start date
end_date <- as.Date("2023-12-31")    # Replace with your desired end date

# Generate monthly intervals
time_index <- seq(start_date, end_date, by = "month")


# Number of observations
n <- 1008

# Creation of numeric variables
neonatal <- rpois(n, 27)
cost <- rnorm(n, mean = 50, sd = 10)
cyear <- 2010:2023
district <- 1:6
healthfacdensity <- rpois(n, 10)
hcareaccess <- rpois(n, 15)
hcenteraccess <- runif(n, min = 50, max = 10000)
maternaleduc <- rpois(n, 100)
hholdinc <- runif(n, min = 2000, max = 1000000)
observ <- 1:1008

# Creation of categorical variables
cmonth <- sample(c("JANUARY", "FEBRUARY", "MARCH","APRIL", "MAY", "JUNE", "JULY", "AUGUST", "SEPTEMBER", "OCTOBER", "NOVEMBER", "DECEMBER"), n, replace = TRUE)
region <- c("central", "western", "eastern", "northern")
Hcarepolicyinfo = factor(c("RMNCAH", "NHSDP", "ENAP", "SMGL", "UNNSC", "MPDSR", "QUINH"))

# Creation of variables that depend on other variables
SDGintro <- ifelse(cyear > 2014, 1,0)

# Converting month names to numbers
cmonth <- trimws(cmonth)  #To Remove spaces
cmonth <- toupper(cmonth)  # Ensure uppercase for consistency
cmonth <- match(cmonth, toupper(month.name))
if (any(is.na(cmonth))) {
  stop("Invalid month names found in cmonth.")
}

season <- ifelse((cmonth > 2 & cmonth < 6) | (cmonth > 8 & cmonth < 12), 0, 1)

# Converting categorical variable to factors
region <- sample(region, n, replace = TRUE)
Hcarepolicyinfo <- sample(Hcarepolicyinfo, n, replace = TRUE)


# Combining variables into a data frame
simulated_data <- data.frame(
  neonatal,
  cost,
  cyear,
  district,
  cmonth,
  healthfacdensity,
  hcareaccess,
  hcenteraccess,
  maternaleduc,
  hholdinc,
  observ,
  region,
  season,
  SDGintro,
  Hcarepolicyinfo 
)
# Manually create dummies for Hcarepolicyinfo
simulated_data <- simulated_data %>%
  mutate(
    RMNCAH = ifelse(cyear >=2016, 1, 0),
    NHSDP = ifelse(cyear >=2015, 1, 0),
    ENAP = ifelse(cyear >=2015, 1, 0),
    SMGL = ifelse(cyear >=2012, 1, 0),
    UNNSC = ifelse(cyear >=2016, 1, 0),
    MPDSR = ifelse(cyear >=2015, 1, 0),
    QUINH = ifelse(cyear >=2016, 1, 0)
  )

#Creating interaction covariates for the maternal health care policies

RMNCAH_NHSDP <- simulated_data$RMNCAH*simulated_data$NHSDP
RMNCAH_ENAP <- simulated_data$RMNCAH*simulated_data$ENAP
RMNCAH_SMGL <- simulated_data$RMNCAH*simulated_data$SMGL
RMNCAH_UNNSC <- simulated_data$RMNCAH*simulated_data$UNNSC
RMNCAH_MPDSR <- simulated_data$RMNCAH*simulated_data$MPDSR
RMNCAH_QUINH <- simulated_data$RMNCAH*simulated_data$QUINH
NHSDP_SMGL <- simulated_data$NHSDP*simulated_data$SMGL
NHSDP_UNNSC <- simulated_data$NHSDP*simulated_data$UNNSC
NHSDP_MPDSR <- simulated_data$NHSDP*simulated_data$MPDSR
NHSDP_QUINH <- simulated_data$NHSDP*simulated_data$QUINH
ENAP_SMGL <- simulated_data$ENAP*simulated_data$SMGL
ENAP_UNNSC <- simulated_data$ENAP*simulated_data$UNNSC
ENAP_MPDSR <- simulated_data$ENAP*simulated_data$MPDSR
ENAP_QUINH <- simulated_data$ENAP*simulated_data$QUINH
SMGL_UNNSC <- simulated_data$SMGL*simulated_data$UNNSC
SMGL_MPDSR <- simulated_data$SMGL*simulated_data$MPDSR
SMGL_QUINH <- simulated_data$SMGL*simulated_data$QUINH
UNNSC_MPDSR <- simulated_data$UNNSC*simulated_data$MPDSR
UNNSC_QUINH <- simulated_data$UNNSC*simulated_data$QUINH
MPDSR_QUINH <- simulated_data$MPDSR*simulated_data$QUINH

# Combining variables into a data frame again after creating interaction covariates
simulated_data <- data.frame(
  neonatal,
  cost,
  cyear,
  district,
  cmonth,
  healthfacdensity,
  hcareaccess,
  hcenteraccess,
  maternaleduc,
  hholdinc,
  observ,
  region,
  season,
  SDGintro,
  Hcarepolicyinfo, 
  RMNCAH_NHSDP, 
  RMNCAH_ENAP, 
  RMNCAH_SMGL, 
  RMNCAH_UNNSC, 
  RMNCAH_MPDSR, 
  RMNCAH_QUINH,
  NHSDP_SMGL, 
  NHSDP_UNNSC, 
  NHSDP_MPDSR, 
  NHSDP_QUINH, 
  ENAP_SMGL, 
  ENAP_UNNSC, 
  ENAP_MPDSR, 
  ENAP_QUINH, 
  SMGL_UNNSC, 
  SMGL_MPDSR, 
  SMGL_QUINH, 
  UNNSC_MPDSR, 
  UNNSC_QUINH,
  MPDSR_QUINH
)

#print(data)
# Creation of dummy variables for the categorical predictors
dregion <- model.matrix(~ region - 1, simulated_data)
colnames(dregion) <- c("regioncentral", "regionwestern", "regioneastern", "regionnorthern")
season <- factor(season, levels = c(1, 0), labels = c("Dry", "Wet"))
dseason <- model.matrix(~ season - 1)
colnames(dseason) <- c("seasonDry", "seasonWet")
SDGintro <- factor(SDGintro, levels = c(1, 0), labels = c("Dry", "Wet"))
dSDGintro <- model.matrix(~ SDGintro - 1)
colnames(dSDGintro) <- c("SDGintroAfter", "SDGintroBefore")

# Dummy variables for Hcarepolicyinfo
dHcarepolicyinfo <- model.matrix(~ Hcarepolicyinfo - 1, simulated_data)
colnames(dHcarepolicyinfo) <- gsub("Hcarepolicyinfo", "", colnames(dHcarepolicyinfo))

# Removing the original categorical variables columns
simulated_data$region <- NULL
simulated_data$Hcarepolicyinfo <- NULL
simulated_data$season <- NULL
simulated_data$SDGintro <- NULL

# Combining the original data with the dummy variables
data_with_dummies <- cbind(simulated_data, dregion,dseason,dSDGintro,dHcarepolicyinfo)

# Creating time series object
ts_data <- ts(data_with_dummies, start = c(2010, 1), frequency = 12)
# Viewing the data set as a time series data
#ts_data

# Inspecting the data frame
str(ts_data)
summary(ts_data)
head(ts_data)
#print(ts_data)

##using data.frame to the data set (ts_data) for compatibility with JAGS
ts_data <- data.frame(ts_data)
str(ts_data)
# Exporting the dataset to excel
#install.packages("writexl")
library(writexl)
write_xlsx(ts_data, "D:/PAU CLASSES 2024/Thesis/Objective 1-2/myxlsdataset.xlsx")


#RUNNING THE MODEL

#Install and load required packages
#install.packages("dlm")
#install.packages("rjags")
#install.packages("coda")

library(dlm)
library(rjags)
library(coda)


# Define the DLM in JAGS
jags_model <- "
model {
  # Priors for variances
  sigma2_obs ~ dgamma(4.5, 4.5)
  sigma2_state ~ dlnorm(1, 0.25)
  
  # Priors for regression coefficients
  beta_cost ~ dnorm(0.9, 16)
  beta_healthfacdensity ~ dnorm(0.9, 16)
  beta_hcareaccess ~ dnorm(0.9, 16)
  beta_hcenteraccess ~ dnorm(0.9, 16)
  beta_maternaleduc ~ dnorm(0.9, 16)
  beta_hholdinc ~ dnorm(0.9, 16)

  # Priors for each region dummy
  beta_regioncentral ~ dnorm(0.9, 36)
  beta_regionwestern ~ dnorm(0.9, 36)
  beta_regioneastern ~ dnorm(0.9, 36)
  beta_regionnorthern ~ dnorm(0.9, 36)

  beta_seasonDry ~ dnorm(0.9, 36)
  beta_seasonWet ~ dnorm(0.9, 36)

  beta_SDGintroAfter ~ dnorm(0.9, 36)
  beta_SDGintroBefore ~ dnorm(0.9, 36)

  
  # Priors for each hcarepolicy dummy
  beta_RMNCAH ~ dnorm(0.9, 36)
  beta_NHSDP ~ dnorm(0.9, 36)
  beta_ENAP ~ dnorm(0.9, 36)
  beta_SMGL ~ dnorm(0.9, 36)
  beta_UNNSC ~ dnorm(0.9, 36)
  beta_MPDSR ~ dnorm(0.9, 36)
  beta_QUINH ~ dnorm(0.9, 36)
  
    # Priors for each hcarepolicy interaction
  beta_RMNCAH_NHSDP ~ dnorm(0.9, 36)
  beta_RMNCAH_ENAP ~  dnorm(0.9, 36)
  beta_RMNCAH_SMGL ~  dnorm(0.9, 36)
  beta_RMNCAH_UNNSC ~  dnorm(0.9, 36)
  beta_RMNCAH_MPDSR ~  dnorm(0.9, 36)
  beta_RMNCAH_QUINH ~  dnorm(0.9, 36)
  beta_NHSDP_SMGL ~ dnorm(0.9, 36)
  beta_NHSDP_UNNSC ~  dnorm(0.9, 36)
  beta_NHSDP_MPDSR ~  dnorm(0.9, 36)
  beta_NHSDP_QUINH ~  dnorm(0.9, 36)
  beta_ENAP_SMGL ~  dnorm(0.9, 36)
  beta_ENAP_UNNSC ~  dnorm(0.9, 36)
  beta_ENAP_MPDSR ~  dnorm(0.9, 36)
  beta_ENAP_QUINH ~  dnorm(0.9, 36)
  beta_SMGL_UNNSC ~  dnorm(0.9, 36)
  beta_SMGL_MPDSR ~  dnorm(0.9, 36)
  beta_SMGL_QUINH ~  dnorm(0.9, 36)
  beta_UNNSC_MPDSR ~ dnorm(0.9, 36)
  beta_UNNSC_QUINH ~ dnorm(0.9, 36)
  beta_MPDSR_QUINH ~  dnorm(0.9, 36)

  # Initial state
  mu[1] ~ dnorm(0, 3)
  
  # State evolution and observation equations
  for (t in 1:N) {
    y[t] ~ dnorm(mu[t] + beta_cost * cost[t] +  
                 beta_healthfacdensity * healthfacdensity[t] + 
                 beta_hcareaccess * hcareaccess[t] +
                 beta_hcenteraccess * hcenteraccess[t] + 
                 beta_maternaleduc * maternaleduc[t] + 
                 beta_hholdinc * hholdinc[t] +
                 beta_regioncentral * regioncentral[t] + 
                 beta_regionwestern * regionwestern[t] + 
                 beta_regioneastern * regioneastern[t] + 
                 beta_regionnorthern * regionnorthern[t]+ 
                 beta_seasonDry * seasonDry[t] + 
                 beta_seasonWet * seasonWet[t] + 
                 beta_SDGintroAfter * SDGintroAfter[t] + 
                 beta_SDGintroBefore * SDGintroBefore[t] + 
                 beta_RMNCAH * RMNCAH[t] + 
                 beta_NHSDP * NHSDP[t] + 
                 beta_ENAP * ENAP[t] + 
                 beta_SMGL * SMGL[t] + 
                 beta_UNNSC * UNNSC[t] +
                 beta_MPDSR * MPDSR[t] + 
                 beta_QUINH * QUINH[t] +
                 beta_RMNCAH_NHSDP * RMNCAH_NHSDP[t] +
  beta_RMNCAH_ENAP * RMNCAH_ENAP[t] +
  beta_RMNCAH_SMGL * RMNCAH_SMGL[t] +
  beta_RMNCAH_UNNSC * RMNCAH_UNNSC[t] +
  beta_RMNCAH_MPDSR * RMNCAH_MPDSR[t] +
  beta_RMNCAH_QUINH * RMNCAH_QUINH[t] +
  beta_NHSDP_SMGL * NHSDP_SMGL [t] +
  beta_NHSDP_UNNSC * NHSDP_UNNSC[t] +
  beta_NHSDP_MPDSR * NHSDP_MPDSR[t] +
  beta_NHSDP_QUINH * NHSDP_QUINH[t] +
  beta_ENAP_SMGL * ENAP_SMGL[t] +
  beta_ENAP_UNNSC * ENAP_UNNSC[t] +
  beta_ENAP_MPDSR * ENAP_MPDSR[t] +
  beta_ENAP_QUINH * ENAP_QUINH[t] +
  beta_SMGL_UNNSC * SMGL_UNNSC[t] +
  beta_SMGL_MPDSR * SMGL_MPDSR[t] +
  beta_SMGL_QUINH * SMGL_QUINH[t] +
  beta_UNNSC_MPDSR * UNNSC_MPDSR[t] +
  beta_UNNSC_QUINH * UNNSC_QUINH[t] +
  beta_MPDSR_QUINH * MPDSR_QUINH[t],
                 1/sigma2_obs)
  }
  for (t in 2:(N + forecast_horizon)) {
    mu[t] ~ dnorm(mu[t - 1], 1/sigma2_state)
}

}

"


# Prepare the data list for JAGS
# Preparing data_list with separate dummy variables for each region
# Set the forecast horizon
forecast_horizon <- 10

# Prepare the data list for JAGS with forecast_horizon included
data_list <- list(
  y = ts_data$neonatal,
  cost = ts_data$cost,
  healthfacdensity = ts_data$healthfacdensity,
  hcareaccess = ts_data$hcareaccess,
  hcenteraccess = ts_data$hcenteraccess,
  maternaleduc = ts_data$maternaleduc,
  hholdinc = ts_data$hholdinc,
  observ = ts_data$observ,
  regioncentral = ts_data$regioncentral,
  regionwestern = ts_data$regionwestern,
  regioneastern = ts_data$regioneastern,
  regionnorthern = ts_data$regionnorthern,
  seasonDry = ts_data$seasonDry,
  seasonWet = ts_data$seasonWet,
  SDGintroAfter = ts_data$SDGintroAfter,
  SDGintroBefore = ts_data$SDGintroBefore,
  RMNCAH = ts_data$RMNCAH,
  NHSDP = ts_data$NHSDP,
  ENAP = ts_data$ENAP,
  SMGL = ts_data$SMGL,
  UNNSC = ts_data$UNNSC,
  MPDSR = ts_data$MPDSR,
  QUINH = ts_data$QUINH,
  RMNCAH_NHSDP = ts_data$RMNCAH_NHSDP,
  RMNCAH_ENAP = ts_data$RMNCAH_ENAP,
  RMNCAH_SMGL = ts_data$RMNCAH_SMGL,
  RMNCAH_UNNSC = ts_data$RMNCAH_UNNSC,
  RMNCAH_MPDSR = ts_data$RMNCAH_MPDSR,
  RMNCAH_QUINH = ts_data$RMNCAH_QUINH,
  NHSDP_SMGL = ts_data$NHSDP_SMGL,
  NHSDP_UNNSC = ts_data$NHSDP_UNNSC,
  NHSDP_MPDSR = ts_data$NHSDP_MPDSR,
  NHSDP_QUINH = ts_data$NHSDP_QUINH,
  ENAP_SMGL = ts_data$ENAP_SMGL,
  ENAP_UNNSC = ts_data$ENAP_UNNSC,
  ENAP_MPDSR = ts_data$ENAP_MPDSR,
  ENAP_QUINH = ts_data$ENAP_QUINH,
  SMGL_UNNSC = ts_data$SMGL_UNNSC,
  SMGL_MPDSR = ts_data$SMGL_MPDSR,
  SMGL_QUINH = ts_data$SMGL_QUINH,
  UNNSC_MPDSR = ts_data$UNNSC_MPDSR,
  UNNSC_QUINH = ts_data$UNNSC_QUINH,
  MPDSR_QUINH = ts_data$MPDSR_QUINH,
  N = nrow(ts_data),
  forecast_horizon = forecast_horizon  # Add forecast_horizon here
)


# Parameters to monitor
params <- c("beta_cost", "beta_healthfacdensity", "beta_hcareaccess", "beta_hcenteraccess","beta_maternaleduc", "beta_hholdinc", "beta_regioncentral", "beta_regionwestern", "beta_regioneastern", "beta_regionnorthern", "beta_seasonDry", "beta_seasonWet", "beta_SDGintroAfter", "beta_SDGintroBefore", "beta_RMNCAH", "beta_NHSDP", "beta_ENAP", "beta_SMGL", "beta_UNNSC", "beta_MPDSR", "beta_QUINH","beta_RMNCAH_NHSDP", "beta_RMNCAH_SMGL","beta_RMNCAH_UNNSC", "beta_RMNCAH_MPDSR", "beta_RMNCAH_QUINH", "beta_NHSDP_SMGL", "beta_NHSDP_UNNSC",  "beta_NHSDP_MPDSR", "beta_NHSDP_QUINH", "beta_ENAP_SMGL", "beta_ENAP_UNNSC", "beta_ENAP_MPDSR", "beta_ENAP_QUINH", "beta_SMGL_UNNSC", "beta_SMGL_MPDSR", "beta_SMGL_QUINH", "beta_UNNSC_MPDSR", "beta_UNNSC_QUINH", "beta_MPDSR_QUINH")
# Initial values for the parameters (mcmc_samples)
init_values <- function() {
  list(
    sigma2_obs = 1,
    sigma2_state = 1,
    beta_cost = 0,
    beta_healthfacdensity = 0,
    beta_hcareaccess = 0,
    beta_hcenteraccess = 0,
    beta_maternaleduc = 0,
    beta_hholdinc = 0,
    beta_regioncentral = 0,
    beta_regionwestern = 0,
    beta_regioneastern = 0,
    beta_regionnorthern = 0,
    beta_seasonDry = 0,
    beta_seasonWet = 0,
    beta_SDGintroAfter = 0,
    beta_SDGintroBefore = 0,
    beta_RMNCAH = 0,
    beta_NHSDP = 0,
    beta_ENAP = 0,
    beta_SMGL = 0,
    beta_UNNSC = 0,
    beta_MPDSR = 0,
    beta_QUINH = 0,
    beta_RMNCAH_NHSDP = 0,
    beta_RMNCAH_ENAP = 0,
    beta_RMNCAH_SMGL = 0,
    beta_RMNCAH_UNNSC = 0,
    beta_RMNCAH_MPDSR = 0,
    beta_RMNCAH_QUINH = 0,
    beta_NHSDP_SMGL = 0,
    beta_NHSDP_UNNSC = 0,
    beta_NHSDP_MPDSR = 0,
    beta_NHSDP_QUINH = 0,
    beta_ENAP_SMGL = 0,
    beta_ENAP_UNNSC = 0,
    beta_ENAP_MPDSR = 0,
    beta_ENAP_QUINH = 0,
    beta_SMGL_UNNSC = 0,
    beta_SMGL_MPDSR = 0,
    beta_SMGL_QUINH  = 0,
    beta_UNNSC_MPDSR = 0,
    beta_UNNSC_QUINH = 0,
    beta_MPDSR_QUINH = 0,
    mu = rep(0, nrow(ts_data) + forecast_horizon) # N dynamically from data_list
  )
}


# Creating and compiling the JAGS model
jags_model_fit <- jags.model(
  textConnection(jags_model),
  data = data_list,
  inits = init_values,
  n.chains = 4,
  n.adapt = 1000
)

# Burn-in
update(jags_model_fit, 1000)

# Sample from the posterior
mcmc_samples <- coda.samples(jags_model_fit, 
                             variable.names = c("beta_cost", "beta_healthfacdensity", "beta_hcareaccess", "beta_hcenteraccess", "beta_maternaleduc", "beta_hholdinc", "beta_regioncentral", "beta_regionwestern", "beta_regioneastern", "beta_regionnorthern", "beta_seasonDry", "beta_seasonWet", "beta_SDGintroAfter", "beta_SDGintroBefore", "beta_RMNCAH", "beta_NHSDP", "beta_ENAP", "beta_SMGL", "beta_UNNSC", "beta_MPDSR", "beta_QUINH", "beta_RMNCAH_NHSDP", "beta_RMNCAH_SMGL", "beta_RMNCAH_UNNSC", "beta_RMNCAH_MPDSR", "beta_RMNCAH_QUINH", "beta_NHSDP_SMGL", "beta_NHSDP_UNNSC", "beta_NHSDP_MPDSR", "beta_NHSDP_QUINH", "beta_ENAP_SMGL", "beta_ENAP_UNNSC", "beta_ENAP_MPDSR", "beta_ENAP_QUINH", "beta_SMGL_UNNSC", "beta_SMGL_MPDSR", "beta_SMGL_QUINH", "beta_UNNSC_MPDSR", "beta_UNNSC_QUINH", "beta_MPDSR_QUINH", "beta_RMNCAH_SMGL", "beta_RMNCAH_UNNSC", "beta_RMNCAH_MPDSR", "beta_RMNCAH_QUINH", "beta_NHSDP_SMGL", "beta_NHSDP_UNNSC", "beta_NHSDP_MPDSR", "beta_NHSDP_QUINH", "beta_ENAP_SMGL", "beta_ENAP_UNNSC", "beta_ENAP_MPDSR", "beta_ENAP_QUINH", "beta_SMGL_UNNSC", "beta_SMGL_MPDSR", "beta_SMGL_QUINH", "beta_UNNSC_MPDSR", "beta_UNNSC_QUINH", "beta_MPDSR_QUINH"),
                             n.iter = 5000)

# Summarize and plot the results
# Plotting the trace and density plots
#install.packages("bayesplot")
library(bayesplot)
library(ggplot2)
trace_plot <- mcmc_trace(mcmc_samples, pars = c("beta_cost", "beta_healthfacdensity", "beta_hcareaccess", "beta_hcenteraccess", "beta_maternaleduc", "beta_hholdinc", "beta_regioncentral", "beta_regionwestern", "beta_regioneastern", "beta_regionnorthern", "beta_seasonDry", "beta_seasonWet", "beta_SDGintroAfter", "beta_SDGintroBefore", "beta_RMNCAH", "beta_NHSDP", "beta_ENAP", "beta_SMGL", "beta_UNNSC", "beta_MPDSR", "beta_QUINH", "beta_RMNCAH_NHSDP", "beta_RMNCAH_SMGL", "beta_RMNCAH_UNNSC", "beta_RMNCAH_MPDSR", "beta_RMNCAH_QUINH", "beta_NHSDP_SMGL", "beta_NHSDP_UNNSC",  "beta_NHSDP_MPDSR", "beta_NHSDP_QUINH", "beta_ENAP_SMGL", "beta_ENAP_UNNSC", "beta_ENAP_MPDSR", "beta_ENAP_QUINH", "beta_SMGL_UNNSC", "beta_SMGL_MPDSR", "beta_SMGL_QUINH", "beta_UNNSC_MPDSR", "beta_UNNSC_QUINH", "beta_MPDSR_QUINH"))
density_plot <- mcmc_dens(mcmc_samples, pars = c("beta_cost", "beta_healthfacdensity", "beta_hcareaccess", "beta_hcenteraccess","beta_maternaleduc", "beta_hholdinc", "beta_regioncentral", "beta_regionwestern", "beta_regioneastern", "beta_regionnorthern", "beta_seasonDry", "beta_seasonWet", "beta_SDGintroAfter", "beta_SDGintroBefore", "beta_RMNCAH", "beta_NHSDP", "beta_ENAP", "beta_SMGL", "beta_UNNSC", "beta_MPDSR", "beta_QUINH", "beta_RMNCAH_NHSDP", "beta_RMNCAH_SMGL", "beta_RMNCAH_UNNSC", "beta_RMNCAH_MPDSR", "beta_RMNCAH_QUINH", "beta_NHSDP_SMGL", "beta_NHSDP_UNNSC",  "beta_NHSDP_MPDSR", "beta_NHSDP_QUINH", "beta_ENAP_SMGL", "beta_ENAP_UNNSC", "beta_ENAP_MPDSR", "beta_ENAP_QUINH", "beta_SMGL_UNNSC", "beta_SMGL_MPDSR", "beta_SMGL_QUINH", "beta_UNNSC_MPDSR", "beta_UNNSC_QUINH", "beta_MPDSR_QUINH"))


summary(mcmc_samples)
plot(mcmc_samples)

# Save plots to files
ggsave("trace_plot.pdf", trace_plot, width = 10, height = 7)
ggsave("density_plot.pdf", density_plot, width = 9, height = 5)

###Saving Trace and density plot for Plos one

# --- Required Packages ---
library(bayesplot)
library(ggplot2)
library(patchwork)

# --- Define PLOS-Compliant Theme ---
theme_plos <- theme_minimal(base_size = 10, base_family = "Arial") +
  theme(
    text = element_text(family = "Arial", size = 10),
    axis.title = element_text(size = 10),
    axis.text = element_text(size = 9),
    plot.title = element_text(size = 12, face = "bold", hjust = 0.5)
  )

# --- Function: Save multi-panel trace+density plots as both .tif and .pdf ---
save_plos_mcmc_panels <- function(mcmc_samples,
                                  pars,
                                  n_per_page = 6,
                                  dpi = 300,
                                  width = 7.5,
                                  height = 5,
                                  units = "in",
                                  out_dir = "figures") {
  
  # Create output directory if missing
  if (!dir.exists(out_dir)) dir.create(out_dir, recursive = TRUE)
  
  # Split parameter names into chunks (n_per_page per figure)
  par_chunks <- split(pars, ceiling(seq_along(pars) / n_per_page))
  
  for (i in seq_along(par_chunks)) {
    par_set <- par_chunks[[i]]
    
    # Create trace and density plots
    trace_p <- mcmc_trace(mcmc_samples, pars = par_set) + theme_plos
    dens_p  <- mcmc_dens(mcmc_samples, pars = par_set) + theme_plos
    
    # Combine vertically using patchwork
    combined_plot <- trace_p / dens_p + plot_annotation(
      title = paste("Trace and Density Plots (Set", i, ")"),
      theme = theme(plot.title = element_text(size = 12, face = "bold"))
    )
    
    # Define filenames
    fig_base <- sprintf("%s/Fig%d", out_dir, i)
    tif_file <- paste0(fig_base, ".tif")
    pdf_file <- paste0(fig_base, ".pdf")
    
    # --- Save as TIFF (PLOS submission version) ---
    ggsave(
      filename = tif_file,
      plot = combined_plot,
      device = "tiff",
      width = width,
      height = height,
      units = units,
      dpi = dpi,
      compression = "lzw"
    )
    
    # --- Save as PDF (LaTeX/Overleaf version) ---
    ggsave(
      filename = pdf_file,
      plot = combined_plot,
      device = "pdf",
      width = width,
      height = height,
      units = units,
      dpi = dpi
    )
    
    message(sprintf("✅ Saved: %s.tif and %s.pdf", fig_base, fig_base))
  }
}

# --- Example usage ---
parameters_of_interest <- c(
  "beta_cost", "beta_healthfacdensity", "beta_hcareaccess", "beta_hcenteraccess", "beta_maternaleduc", "beta_hholdinc", "beta_regioncentral", "beta_regionwestern", "beta_regioneastern", "beta_regionnorthern", "beta_seasonDry", "beta_seasonWet", "beta_SDGintroAfter", "beta_SDGintroBefore", "beta_RMNCAH", "beta_NHSDP", "beta_ENAP", "beta_SMGL", "beta_UNNSC", "beta_MPDSR", "beta_QUINH", "beta_RMNCAH_NHSDP", "beta_RMNCAH_SMGL", "beta_RMNCAH_UNNSC", "beta_RMNCAH_MPDSR", "beta_RMNCAH_QUINH", "beta_NHSDP_SMGL", "beta_NHSDP_UNNSC",  "beta_NHSDP_MPDSR", "beta_NHSDP_QUINH", "beta_ENAP_SMGL", "beta_ENAP_UNNSC", "beta_ENAP_MPDSR", "beta_ENAP_QUINH", "beta_SMGL_UNNSC", "beta_SMGL_MPDSR", "beta_SMGL_QUINH", "beta_UNNSC_MPDSR", "beta_UNNSC_QUINH", "beta_MPDSR_QUINH"
)

# Run function (7 figures total, 4 parameters per figure)
save_plos_mcmc_panels(
  mcmc_samples,
  pars = parameters_of_interest,
  n_per_page = 6,
  dpi = 300,
  out_dir = "figures"
)


# Extracting posterior means (y_pred, the predicted values) for the parameters
posterior_means <- summary(mcmc_samples)$statistics[, "Mean"]

# Printing posterior means  
sink("output.txt")
print(posterior_means)
sink()


# ============================================================
#  Gelman–Rubin Convergence Diagnostic
# ============================================================
library(coda)

# Compute Gelman–Rubin diagnostics for all parameters
gelman_results <- gelman.diag(mcmc_samples, multivariate = FALSE)

# Convert results into a tidy data frame
gelman_table <- data.frame(
  Parameter = rownames(gelman_results$psrf),
  Rhat = gelman_results$psrf[,1],
  UpperCI = gelman_results$psrf[,2]
)

# Print convergence summary
cat("\n--- Gelman–Rubin Diagnostic Summary ---\n")
print(gelman_table)

# Identify any parameters with Rhat > 1.1
non_converged <- subset(gelman_table, Rhat > 1.1)
if (nrow(non_converged) > 0) {
  cat("\n⚠️  Warning: The following parameters may not have converged:\n")
  print(non_converged)
} else {
  cat("\n✅ All parameters show satisfactory convergence (Rhat ≤ 1.1)\n")
}

# ============================================================
#  Save Gelman–Rubin diagnostic table and plot
# ============================================================
# Create output folder if it doesn't exist
if (!dir.exists("figures/convergence")) dir.create("figures/convergence", recursive = TRUE)

# Save convergence summary
write.csv(gelman_table, "figures/convergence/gelman_rubin_summary.csv", row.names = FALSE)

# Save Gelman–Rubin diagnostic plot
pdf("figures/convergence/gelman_rubin_plot.pdf", width = 7, height = 6)
gelman.plot(mcmc_samples)
dev.off()

# Optionally save a .tif version for PLOS ONE submission
tiff("figures/convergence/gelman_rubin_plot.tif", width = 7, height = 6, units = "in", res = 300)
gelman.plot(mcmc_samples)
dev.off()

cat("\n✅ Gelman–Rubin diagnostics saved to 'figures/convergence/'\n")


#testing for autocorelation of residuals
# Loading necessary libraries
#install.packages("dynlm")
#install.packages("car")
library(car)
library(dynlm)
library(lmtest)


#Extracting the residuals:the difference between observed values and the predicted values (posterior means)
#neonatal is the observed values and posterior_means is the predicted values
residuals_model <- neonatal - posterior_means

# Performing the Durbin-Watson test to test for autocorrelation
dw_test <- durbinWatsonTest(residuals_model)
print(dw_test)   # To View the test result

#testing for Homoscedaciticity of residuals
# Load the necessary package
library(lmtest)
bptest<-(residuals_model)
print(bp_test)

#testing for Normal distribution of residuals
#performing the Shapiro-Wilk test on the residuals
shapiro_test <- shapiro.test(residuals_model)
print(shapiro_test)

#To store results for model validation
sink("output1.txt")
summary(mcmc_samples)
sink()
sink("output2.txt")
print(dw_test)
print(bp_test)
print(shapiro_test)
sink()

##########creating tables for beamer
#install.packages("xtable")
library(xtable)
options(digits = 4)
summary_obj<- summary(mcmc_samples)
statistics <- as.data.frame(summary_obj$statistics)
xtable(statistics)
quantiles <- as.data.frame(summary_obj$quantiles)
xtable(quantiles)


sink("meanslatex.txt")
xtable_output <- xtable(statistics)
print(xtable_output, type = "latex", file = "meanstable.tex")
sink()

sink("quantileslatex.txt")
xtable_output <- xtable(quantiles)
print(xtable_output, type = "latex", file = "quantilestable.tex")
sink()
#######################forecasting################
# Summary of the results of the jags model
#print(jags_model_fit)

# Extract posterior samples
mu_samples <- coda.samples(jags_model_fit, variable.names = "mu", n.iter = 5000)


############################Forecasting part####################
#install.packages("missForest")
#library(missForest)
# Forecast horizon (number of years ahead)
#forecast_horizon <- 10

# Create a forecast data matrix
# Extend the dummy variables for regions
future_regioncentral <- rep(tail(ts_data$regioncentral, 1), forecast_horizon)
future_regionwestern <- rep(tail(ts_data$regionwestern, 1), forecast_horizon)
future_regioneastern <- rep(tail(ts_data$regioneastern, 1), forecast_horizon)
future_regionnorthern <- rep(tail(ts_data$regionnorthern, 1), forecast_horizon)
# Forecast future values of other predictors
future_cost <- rep(tail(ts_data$cost, 1), forecast_horizon)
future_healthfacdensity <- rep(tail(ts_data$healthfacdensity, 1), forecast_horizon)
future_hcareaccess <- rep(tail(ts_data$hcareaccess, 1), forecast_horizon)
future_hcenteraccess <- rep(tail(ts_data$hcenteraccess, 1), forecast_horizon)
future_maternaleduc <- rep(tail(ts_data$maternaleduc, 1), forecast_horizon)
future_hholdinc <- rep(tail(ts_data$hholdinc, 1), forecast_horizon)
future_observ <- rep(tail(ts_data$observ, 1), forecast_horizon)
future_seasonDry <- rep(tail(ts_data$seasonDry, 1), forecast_horizon)
future_seasonWet <- rep(tail(ts_data$seasonWet, 1), forecast_horizon)
future_beta_SDGintroAfter <- rep(tail(ts_data$beta_SDGintroAfter, 1), forecast_horizon)
future_beta_SDGintroBefore <- rep(tail(ts_data$beta_SDGintroBefore, 1), forecast_horizon)
# Extend the dummy variables for Healthcare policies
future_RMNCAH <- rep(tail(ts_data$RMNCAH, 1), forecast_horizon)
future_NHSDP <- rep(tail(ts_data$NHSDP, 1), forecast_horizon)
future_ENAP <- rep(tail(ts_data$ENAP, 1), forecast_horizon)
future_SMGL <- rep(tail(ts_data$SMGL, 1), forecast_horizon)
future_UNNSC <- rep(tail(ts_data$UNNSC, 1), forecast_horizon)
future_MPDSR <- rep(tail(ts_data$MPDSR, 1), forecast_horizon)
future_QUINH <- rep(tail(ts_data$QUINH, 1), forecast_horizon)

# Forecast future values for iteraction of Healthcare policies
future_RMNCAH_NHSDP <- rep(tail(ts_data$RMNCAH_NHSDP, 1), forecast_horizon)
future_RMNCAH_ENAP <- rep(tail(ts_data$RMNCAH_ENAP, 1), forecast_horizon)
future_RMNCAH_SMGL <- rep(tail(ts_data$RMNCAH_SMGL, 1), forecast_horizon)
future_RMNCAH_UNNSC <- rep(tail(ts_data$RMNCAH_UNNSC, 1), forecast_horizon)
future_RMNCAH_MPDSR <- rep(tail(ts_data$RMNCAH_MPDSR, 1), forecast_horizon)
future_RMNCAH_QUINH <- rep(tail(ts_data$RMNCAH_QUINH, 1), forecast_horizon)
future_NHSDP_SMGL <- rep(tail(ts_data$NHSDP_SMGL, 1), forecast_horizon)
future_NHSDP_UNNSC <- rep(tail(ts_data$NHSDP_UNNSC, 1), forecast_horizon)
future_NHSDP_MPDSR <- rep(tail(ts_data$NHSDP_MPDSR, 1), forecast_horizon)
future_NHSDP_QUINH <- rep(tail(ts_data$NHSDP_QUINH, 1), forecast_horizon)
future_ENAP_SMGL <- rep(tail(ts_data$ENAP_SMGL, 1), forecast_horizon)
future_ENAP_UNNSC <- rep(tail(ts_data$ENAP_UNNSC, 1), forecast_horizon)
future_ENAP_MPDSR <- rep(tail(ts_data$ENAP_MPDSR, 1), forecast_horizon)
future_ENAP_QUINH <- rep(tail(ts_data$ENAP_QUINH, 1), forecast_horizon)
future_SMGL_UNNSC <- rep(tail(ts_data$SMGL_UNNSC, 1), forecast_horizon)
future_SMGL_MPDSR <- rep(tail(ts_data$SMGL_MPDSR, 1), forecast_horizon)
future_SMGL_QUINH <- rep(tail(ts_data$SMGL_QUINH, 1), forecast_horizon)
future_UNNSC_MPDSR <- rep(tail(ts_data$UNNSC_MPDSR, 1), forecast_horizon)
future_UNNSC_QUINH <- rep(tail(ts_data$UNNSC_QUINH, 1), forecast_horizon)
future_MPDSR_QUINH <- rep(tail(ts_data$MPDSR_QUINH, 1), forecast_horizon)

# Extend other predictors similarly as in your current code...
forecast_data <- list(
  y = c(ts_data$neonatal, rep(NA, forecast_horizon)),
  cost = c(ts_data$cost, future_cost),
  healthfacdensity = c(ts_data$healthfacdensity, future_healthfacdensity),
  hcareaccess = c(ts_data$hcareaccess, future_hcareaccess),
  hcenteraccess = c(ts_data$hcenteraccess, future_hcenteraccess),
  maternaleduc = c(ts_data$maternaleduc, future_maternaleduc),
  hholdinc = c(ts_data$hholdinc, future_hholdinc),
  observ = c(ts_data$observ, future_observ),
  regioncentral = c(ts_data$regioncentral, future_regioncentral),
  regionwestern = c(ts_data$regionwestern, future_regionwestern),
  regioneastern = c(ts_data$regioneastern, future_regioneastern),
  regionnorthern = c(ts_data$regionnorthern, future_regionnorthern),
  seasonDry = c(ts_data$seasonDry, future_seasonDry),
  seasonWet = c(ts_data$seasonWet, future_seasonWet),
  SDGintroAfter = c(ts_data$SDGintroAfter, future_beta_SDGintroAfter),
  SDGintroBefore = c(ts_data$SDGintroBefore, future_beta_SDGintroBefore),
  RMNCAH = c(ts_data$RMNCAH, future_RMNCAH),
  NHSDP = c(ts_data$NHSDP, future_NHSDP),
  ENAP = c(ts_data$ENAP, future_ENAP),
  SMGL = c(ts_data$SMGL, future_SMGL),
  UNNSC = c(ts_data$UNNSC, future_UNNSC),
  MPDSR = c(ts_data$MPDSR, future_MPDSR),
  QUINH = c(ts_data$QUINH, future_QUINH),
  forecast_horizon = forecast_horizon,
  N = nrow(ts_data)
  
)
###########adding  hcare poilicies iteractions to forecast_data##########
forecast_data$RMNCAH_NHSDP <- forecast_data$RMNCAH * forecast_data$NHSDP
forecast_data$RMNCAH_ENAP <- forecast_data$RMNCAH * forecast_data$ENAP
forecast_data$RMNCAH_SMGL <- forecast_data$RMNCAH * forecast_data$SMGL
forecast_data$RMNCAH_UNNSC <- forecast_data$RMNCAH * forecast_data$UNNSC
forecast_data$RMNCAH_MPDSR <- forecast_data$RMNCAH * forecast_data$MPDSR
forecast_data$RMNCAH_QUINH <- forecast_data$RMNCAH * forecast_data$QUINH
forecast_data$NHSDP_SMGL <- forecast_data$NHSDP * forecast_data$SMGL
forecast_data$NHSDP_UNNSC <- forecast_data$NHSDP * forecast_data$UNNSC
forecast_data$NHSDP_MPDSR <- forecast_data$NHSDP * forecast_data$MPDSR
forecast_data$NHSDP_QUINH <- forecast_data$NHSDP * forecast_data$QUINH
forecast_data$ENAP_SMGL <- forecast_data$ENAP * forecast_data$SMGL
forecast_data$ENAP_UNNSC <- forecast_data$ENAP * forecast_data$UNNSC
forecast_data$ENAP_MPDSR <- forecast_data$ENAP * forecast_data$MPDSR
forecast_data$ENAP_QUINH <- forecast_data$ENAP * forecast_data$QUINH
forecast_data$SMGL_UNNSC <- forecast_data$SMGL * forecast_data$UNNSC
forecast_data$SMGL_MPDSR <- forecast_data$SMGL * forecast_data$MPDSR
forecast_data$SMGL_QUINH <- forecast_data$SMGL * forecast_data$QUINH
forecast_data$UNNSC_MPDSR <- forecast_data$UNNSC * forecast_data$MPDSR
forecast_data$UNNSC_QUINH <- forecast_data$UNNSC * forecast_data$QUINH
forecast_data$MPDSR_QUINH <- forecast_data$MPDSR * forecast_data$QUINH


sapply(forecast_data, function(x) sum(is.na(x)))


# Run the model again with the extended data for forecasting
jags_forecast_fit <- jags.model(textConnection(jags_model),
                                data = forecast_data,
                                inits = init_values,
                                n.chains = 4, 
                                n.adapt = 1000)

# Burn-in
update(jags_forecast_fit, n.iter = 1000)

# Generate MCMC samples for the forecast
forecast_samples <- coda.samples(jags_forecast_fit,
                                 variable.names = params,
                                 n.iter = 5000)

# Extract the forecasted values
forecast_mcmc <- as.matrix(forecast_samples)
forecast_mean <- colMeans(forecast_mcmc)

#checking if all variables have the expected length in forecast_data
sapply(forecast_data, function(x) length(x) == (nrow(ts_data) + forecast_horizon))


# Print the forecasted neonatal mortality rates
forecast_values <- forecast_mean[(nrow(ts_data)+1):(nrow(ts_data)+forecast_horizon)]
sink("output3.txt")
print(forecast_values)
sink()

##Checking for NA Values in forecast_data to Verify that the y variable includes only NA values 
#in the forecast horizon, as JAGS expects this for missing data.
forecast_data$y <- c(ts_data$neonatal, rep(NA, forecast_horizon))
sink("output4.txt")
print(forecast_data$y)
sink()


# To get the predictions in place of NAs
# Running the model again with the extended data for forecasting
jags_forecast_fit <- jags.model(textConnection(jags_model),
                                data = forecast_data,
                                inits = init_values,
                                n.chains = 4, 
                                n.adapt = 1000)

# Burn-in
update(jags_forecast_fit, n.iter = 1000)

# Generate MCMC samples for the forecast
forecast_samples <- coda.samples(jags_forecast_fit,
                                 variable.names = "mu",
                                 n.iter = 5000)

# Extract the predicted values for the NA periods
mu_forecasted <- as.matrix(forecast_samples)[, (nrow(ts_data) + 1):(nrow(ts_data) + forecast_horizon)]
forecasted_values <- colMeans(mu_forecasted)

forecast_data$y[(nrow(ts_data) + 1):(nrow(ts_data) + forecast_horizon)] <- forecasted_values
print(forecasted_values)  # This is to help obtain the forecasted values replacing NAs

#To store the real forecast value  for the next 10 years after 2023 
sink("output5.txt")
print(forecasted_values)
sink()
