# Supplementary material for: Formulation of a spatiotemporal model for the analysis of neonatal mortality amidst SDG interventions: The case of Uganda
Source: PLoS One. 2026 Mar 19;21(3):e0323859. doi: 10.1371/journal.pone.0323859 (PMC13001985; doi:10.1371/journal.pone.0323859)
Supplement: S2 File — (XLSX) [file pone.0323859.s002.xlsx]

## Sheet: Sheet1
neonatal	cost	cyear	district	cmonth	healthfacdensity	hcareaccess	hcenteraccess	maternaleduc	hholdinc	observ	RMNCAH_NHSDP	RMNCAH_ENAP	RMNCAH_SMGL	RMNCAH_UNNSC	RMNCAH_MPDSR	RMNCAH_QUINH	NHSDP_SMGL	NHSDP_UNNSC	NHSDP_MPDSR	NHSDP_QUINH	ENAP_SMGL	ENAP_UNNSC	ENAP_MPDSR	ENAP_QUINH	SMGL_UNNSC	SMGL_MPDSR	SMGL_QUINH	UNNSC_MPDSR	UNNSC_QUINH	MPDSR_QUINH	regioncentral	regionwestern	regioneastern	regionnorthern	seasonDry	seasonWet	SDGintroAfter	SDGintroBefore
24	55.4515	2010	1	12	8	6	3535.73	104	208946	1	0	0	0	0	0	0	0	0	0	0	0	0	0	0	0	0	0	0	0	0	0	0	1	0	1	0	0	1
33	43.639	2011	2	2	8	8	8238.03	93	396582	2	0	0	0	0	0	0	0	0	0	0	0	0	0	0	0	0	0	0	0	0	1	0	0	0	1	0	0	1
18	63.7638	2012	3	12	12	15	3518.34	107	695994	3	0	0	0	0	0	0	0	0	0	0	0	0	0	0	0	0	0	0	0	0	0	0	0	1	1	0	0	1
27	60.1252	2013	4	4	4	25	9798.17	108	251509	4	0	0	0	0	0	0	0	0	0	0	0	0	0	0	0	0	0	0	0	0	0	0	0	1	0	1	0	1
35	44.601	2014	5	2	9	12	7425.67	99	157813	5	0	0	0	0	0	0	0	0	0	0	0	0	0	0	0	0	0	0	0	0	1	0	0	0	1	0	0	1
29	39.2758	2015	6	1	6	16	5269.11	102	749570	6	0	0	0	0	0	0	1	0	1	0	1	0	1	0	0	1	0	0	0	0	0	1	0	0	1	0	1	0
20	54.2891	2016	1	9	10	12	1746.09	95	253160	7	1	1	1	1	1	1	1	1	1	1	1	1	1	1	1	1	1	1	1	1	1	0	0	0	0	1	1	0
18	45.1754	2017	2	4	13	16	8230.04	99	933742	8	1	1	1	1	1	1	1	1	1	1	1	1	1	1	1	1	1	1	1	1	1	0	0	0	0	1	1	0
33	49.0935	2018	3	8	12	20	4341.16	109	65528.8	9	1	1	1	1	1	1	1	1	1	1	1	1	1	1	1	1	1	1	1	1	0	0	0	1	1	0	1	0
28	57.9185	2019	4	10	6	16	9083.72	93	165987	10	1	1	1	1	1	1	1	1	1	1	1	1	1	1	1	1	1	1	1	1	0	0	0	1	0	1	1	0
29	50.6875	2020	5	6	11	20	2936.25	112	786624	11	1	1	1	1	1	1	1	1	1	1	1	1	1	1	1	1	1	1	1	1	0	0	0	1	1	0	1	0
27	43.8603	2021	6	2	11	13	9116.59	105	393559	12	1	1	1	1	1	1	1	1	1	1	1	1	1	1	1	1	1	1	1	1	0	0	0	1	1	0	1	0
24	42.8582	2022	1	6	11	9	1707.3	114	62995.9	13	1	1	1	1	1	1	1	1	1	1	1	1	1	1	1	1	1	1	1	1	0	0	0	1	1	0	1	0
33	53.2425	2023	2	9	7	10	9973.66	99	366192	14	1	1	1	1	1	1	1	1	1	1	1	1	1	1	1	1	1	1	1	1	1	0	0	0	0	1	1	0
31	53.4328	2010	3	3	6	10	6646.96	80	180303	15	0	0	0	0	0	0	0	0	0	0	0	0	0	0	0	0	0	0	0	0	0	1	0	0	0	1	0	1
26	45.6038	2011	4	9	9	12	6149.76	92	514055	16	0	0	0	0	0	0	0	0	0	0	0	0	0	0	0	0	0	0	0	0	0	0	1	0	0	1	0	1
22	53.451	2012	5	3	9	11	4475.75	109	321317	17	0	0	0	0	0	0	0	0	0	0	0	0	0	0	0	0	0	0	0	0	0	1	0	0	0	1	0	1
21	40.8024	2013	6	6	13	20	5262.05	106	630486	18	0	0	0	0	0	0	0	0	0	0	0	0	0	0	0	0	0	0	0	0	0	1	0	0	1	0	0	1
25	67.8311	2014	1	8	7	19	9850.54	116	836145	19	0	0	0	0	0	0	0	0	0	0	0	0	0	0	0	0	0	0	0	0	0	0	0	1	1	0	0	1
21	35.7829	2015	2	7	7	10	6029.52	97	767791	20	0	0	0	0	0	0	1	0	1	0	1	0	1	0	0	1	0	0	0	0	1	0	0	0	1	0	1	0
23	66.4218	2016	3	2	7	14	72.2325	115	353562	21	1	1	1	1	1	1	1	1	1	1	1	1	1	1	1	1	1	1	1	1	0	0	0	1	1	0	1	0
26	51.2424	2017	4	8	7	19	8584.03	93	852760	22	1	1	1	1	1	1	1	1	1	1	1	1	1	1	1	1	1	1	1	1	0	1	0	0	1	0	1	0
20	50.0112	2018	5	1	9	14	7419.25	104	303720	23	1	1	1	1	1	1	1	1	1	1	1	1	1	1	1	1	1	1	1	1	0	0	1	0	1	0	1	0
21	36.7102	2019	6	1	7	10	8385.14	91	234339	24	1	1	1	1	1	1	1	1	1	1	1	1	1	1	1	1	1	1	1	1	0	1	0	0	1	0	1	0
25	57.7973	2020	1	8	5	20	2097.03	102	918214	25	1	1	1	1	1	1	1	1	1	1	1	1	1	1	1	1	1	1	1	1	1	0	0	0	1	0	1	0
20	62.9045	2021	2	4	8	17	6238.89	107	495442	26	1	1	1	1	1	1	1	1	1	1	1	1	1	1	1	1	1	1	1	1	1	0	0	0	0	1	1	0
31	39.7943	2022	3	12	11	7	3904.15	99	151813	27	1	1	1	1	1	1	1	1	1	1	1	1	1	1	1	1	1	1	1	1	0	0	1	0	1	0	1	0
31	57.047	2023	4	9	9	15	6815.07	109	784967	28	1	1	1	1	1	1	1	1	1	1	1	1	1	1	1	1	1	1	1	1	1	0	0	0	0	1	1	0
31	63.2875	2010	5	6	12	6	1424.3	104	586823	29	0	0	0	0	0	0	0	0	0	0	0	0	0	0	0	0	0	0	0	0	1	0	0	0	1	0	0	1
30	67.1665	2011	6	1	11	14	8363.92	99	277544	30	0	0	0	0	0	0	0	0	0	0	0	0	0	0	0	0	0	0	0	0	0	1	0	0	1	0	0	1
29	41.4041	2012	1	10	12	15	7199.11	98	397191	31	0	0	0	0	0	0	0	0	0	0	0	0	0	0	0	0	0	0	0	0	1	0	0	0	0	1	0	1
26	39.8645	2013	2	7	12	17	644.919	87	676568	32	0	0	0	0	0	0	0	0	0	0	0	0	0	0	0	0	0	0	0	0	0	1	0	0	1	0	0	1
25	47.7975	2014	3	8	4	17	9127.96	109	993546	33	0	0	0	0	0	0	0	0	0	0	0	0	0	0	0	0	0	0	0	0	1	0	0	0	1	0	0	1
25	51.5882	2015	4	2	15	19	9054.32	123	959518	34	0	0	0	0	0	0	1	0	1	0	1	0	1	0	0	1	0	0	0	0	0	0	0	1	1	0	1	0
23	41.3073	2016	5	8	11	13	6891.81	99	595748	35	1	1	1	1	1	1	1	1	1	1	1	1	1	1	1	1	1	1	1	1	0	0	0	1	1	0	1	0
31	42.6936	2017	6	6	10	7	1811.16	101	91535.8	36	1	1	1	1	1	1	1	1	1	1	1	1	1	1	1	1	1	1	1	1	0	0	1	0	1	0	1	0
26	61.1163	2018	1	4	13	20	1850.18	108	979742	37	1	1	1	1	1	1	1	1	1	1	1	1	1	1	1	1	1	1	1	1	1	0	0	0	0	1	1	0
33	48.3362	2019	2	12	5	22	5904.53	116	766000	38	1	1	1	1	1	1	1	1	1	1	1	1	1	1	1	1	1	1	1	1	0	0	0	1	1	0	1	0
22	59.677	2020	3	10	9	11	9470.54	102	386677	39	1	1	1	1	1	1	1	1	1	1	1	1	1	1	1	1	1	1	1	1	0	1	0	0	0	1	1	0
24	45.0168	2021	4	1	7	11	9594.66	99	472268	40	1	1	1	1	1	1	1	1	1	1	1	1	1	1	1	1	1	1	1	1	0	1	0	0	1	0	1	0
22	59.2689	2022	5	10	10	11	4377.98	100	130643	41	1	1	1	1	1	1	1	1	1	1	1	1	1	1	1	1	1	1	1	1	0	1	0	0	0	1	1	0
26	50.8114	2023	6	6	13	13	5941.63	101	160052	42	1	1	1	1	1	1	1	1	1	1	1	1	1	1	1	1	1	1	1	1	0	0	1	0	1	0	1	0
28	48.8554	2010	1	10	7	18	5730.74	103	233669	43	0	0	0	0	0	0	0	0	0	0	0	0	0	0	0	0	0	0	0	0	1	0	0	0	0	1	0	1
26	31.35	2011	2	1	11	9	2531.78	92	604638	44	0	0	0	0	0	0	0	0	0	0	0	0	0	0	0	0	0	0	0	0	0	0	0	1	1	0	0	1
26	35.7804	2012	3	6	7	13	4829.63	126	428253	45	0	0	0	0	0	0	0	0	0	0	0	0	0	0	0	0	0	0	0	0	0	0	0	1	1	0	0	1
34	57.1084	2013	4	8	8	14	3435.63	98	481313	46	0	0	0	0	0	0	0	0	0	0	0	0	0	0	0	0	0	0	0	0	0	0	0	1	1	0	0	1
25	37.0519	2014	5	2	11	17	4174.99	97	612612	47	0	0	0	0	0	0	0	0	0	0	0	0	0	0	0	0	0	0	0	0	0	0	0	1	1	0	0	1
34	39.3397	2015	6	11	12	15	4815.75	108	154668	48	0	0	0	0	0	0	1	0	1	0	1	0	1	0	0	1	0	0	0	0	1	0	0	0	0	1	1	0
18	51.6343	2016	1	6	8	17	5346.09	99	164497	49	1	1	1	1	1	1	1	1	1	1	1	1	1	1	1	1	1	1	1	1	0	1	0	0	1	0	1	0
21	59.1546	2017	2	4	13	11	1598.49	90	508913	50	1	1	1	1	1	1	1	1	1	1	1	1	1	1	1	1	1	1	1	1	1	0	0	0	0	1	1	0
28	47.0624	2018	3	8	8	19	1556.18	96	296826	51	1	1	1	1	1	1	1	1	1	1	1	1	1	1	1	1	1	1	1	1	0	1	0	0	1	0	1	0
28	58.2999	2019	4	6	12	12	4926.96	89	721099	52	1	1	1	1	1	1	1	1	1	1	1	1	1	1	1	1	1	1	1	1	0	1	0	0	1	0	1	0
24	37.4068	2020	5	3	10	14	8762.1	106	185844	53	1	1	1	1	1	1	1	1	1	1	1	1	1	1	1	1	1	1	1	1	0	0	0	1	0	1	1	0
38	60.0317	2021	6	9	13	14	4700.77	83	422864	54	1	1	1	1	1	1	1	1	1	1	1	1	1	1	1	1	1	1	1	1	1	0	0	0	0	1	1	0
20	57.6297	2022	1	1	13	11	7422.62	84	640824	55	1	1	1	1	1	1	1	1	1	1	1	1	1	1	1	1	1	1	1	1	0	0	1	0	1	0	1	0
28	44.6676	2023	2	9	10	21	4164.09	116	963944	56	1	1	1	1	1	1	1	1	1	1	1	1	1	1	1	1	1	1	1	1	0	0	1	0	0	1	1	0
29	53.0642	2010	3	1	9	18	5337.58	90	573347	57	0	0	0	0	0	0	0	0	0	0	0	0	0	0	0	0	0	0	0	0	0	1	0	0	1	0	0	1
27	62.0538	2011	4	4	13	7	6526.66	96	941070	58	0	0	0	0	0	0	0	0	0	0	0	0	0	0	0	0	0	0	0	0	0	1	0	0	0	1	0	1
31	39.9727	2012	5	2	9	16	8286.35	99	91066.3	59	0	0	0	0	0	0	0	0	0	0	0	0	0	0	0	0	0	0	0	0	0	0	1	0	1	0	0	1
37	41.0775	2013	6	6	11	17	4745.73	107	227795	60	0	0	0	0	0	0	0	0	0	0	0	0	0	0	0	0	0	0	0	0	0	1	0	0	1	0	0	1
24	50.3015	2014	1	9	4	12	1152.72	98	207955	61	0	0	0	0	0	0	0	0	0	0	0	0	0	0	0	0	0	0	0	0	0	0	1	0	0	1	0	1
22	45.78	2015	2	6	11	9	3224.47	94	916130	62	0	0	0	0	0	0	1	0	1	0	1	0	1	0	0	1	0	0	0	0	1	0	0	0	1	0	1	0
23	47.5257	2016	3	12	12	12	8617.62	105	196431	63	1	1	1	1	1	1	1	1	1	1	1	1	1	1	1	1	1	1	1	1	0	1	0	0	1	0	1	0
30	56.4415	2017	4	1	11	26	3204.48	99	896637	64	1	1	1	1	1	1	1	1	1	1	1	1	1	1	1	1	1	1	1	1	1	0	0	0	1	0	1	0
26	52.1851	2018	5	9	6	10	5860.27	101	495790	65	1	1	1	1	1	1	1	1	1	1	1	1	1	1	1	1	1	1	1	1	0	0	0	1	0	1	1	0
23	65.249	2019	6	3	13	13	2928.1	93	260167	66	1	1	1	1	1	1	1	1	1	1	1	1	1	1	1	1	1	1	1	1	0	0	0	1	0	1	1	0
27	39.7595	2020	1	8	9	18	6941.33	116	488630	67	1	1	1	1	1	1	1	1	1	1	1	1	1	1	1	1	1	1	1	1	0	0	0	1	1	0	1	0
26	55.195	2021	2	12	5	13	2919.34	88	941780	68	1	1	1	1	1	1	1	1	1	1	1	1	1	1	1	1	1	1	1	1	0	1	0	0	1	0	1	0
27	50.2474	2022	3	6	13	15	3276.77	90	910112	69	1	1	1	1	1	1	1	1	1	1	1	1	1	1	1	1	1	1	1	1	1	0	0	0	1	0	1	0
29	40.2935	2023	4	2	11	17	3056.23	84	952215	70	1	1	1	1	1	1	1	1	1	1	1	1	1	1	1	1	1	1	1	1	0	0	0	1	1	0	1	0
25	33.0398	2010	5	5	9	10	2209.36	100	868361	71	0	0	0	0	0	0	0	0	0	0	0	0	0	0	0	0	0	0	0	0	1	0	0	0	0	1	0	1
30	56.6282	2011	6	1	6	20	2511.94	94	734934	72	0	0	0	0	0	0	0	0	0	0	0	0	0	0	0	0	0	0	0	0	1	0	0	0	1	0	0	1
25	49.1707	2012	1	10	11	14	2960.01	107	366891	73	0	0	0	0	0	0	0	0	0	0	0	0	0	0	0	0	0	0	0	0	0	1	0	0	0	1	0	1
28	37.085	2013	2	12	10	13	1901.53	93	814209	74	0	0	0	0	0	0	0	0	0	0	0	0	0	0	0	0	0	0	0	0	1	0	0	0	1	0	0	1
32	52.9276	2014	3	1	6	17	8507.08	107	443130	75	0	0	0	0	0	0	0	0	0	0	0	0	0	0	0	0	0	0	0	0	0	0	0	1	1	0	0	1
29	49.0209	2015	4	10	9	15	6064.46	122	157311	76	0	0	0	0	0	0	1	0	1	0	1	0	1	0	0	1	0	0	0	0	0	1	0	0	0	1	1	0
25	65.9775	2016	5	10	10	17	8630.03	86	372147	77	1	1	1	1	1	1	1	1	1	1	1	1	1	1	1	1	1	1	1	1	0	0	1	0	0	1	1	0
32	40.7435	2017	6	6	8	21	5291.21	87	968910	78	1	1	1	1	1	1	1	1	1	1	1	1	1	1	1	1	1	1	1	1	0	0	1	0	1	0	1	0
32	58.4068	2018	1	7	8	13	9403.12	116	448877	79	1	1	1	1	1	1	1	1	1	1	1	1	1	1	1	1	1	1	1	1	0	0	1	0	1	0	1	0
29	43.5894	2019	2	11	5	15	9105.13	89	277816	80	1	1	1	1	1	1	1	1	1	1	1	1	1	1	1	1	1	1	1	1	0	1	0	0	0	1	1	0
28	35.4108	2020	3	8	13	20	4779.06	123	457974	81	1	1	1	1	1	1	1	1	1	1	1	1	1	1	1	1	1	1	1	1	1	0	0	0	1	0	1	0
23	61.7782	2021	4	1	8	22	1653.36	105	360496	82	1	1	1	1	1	1	1	1	1	1	1	1	1	1	1	1	1	1	1	1	0	1	0	0	1	0	1	0
33	27.2078	2022	5	9	6	10	2286.84	98	791384	83	1	1	1	1	1	1	1	1	1	1	1	1	1	1	1	1	1	1	1	1	0	1	0	0	0	1	1	0
24	52.7221	2023	6	6	9	19	7534.47	94	696133	84	1	1	1	1	1	1	1	1	1	1	1	1	1	1	1	1	1	1	1	1	1	0	0	0	1	0	1	0
34	55.5107	2010	1	8	6	11	9299.05	82	412668	85	0	0	0	0	0	0	0	0	0	0	0	0	0	0	0	0	0	0	0	0	0	0	0	1	1	0	0	1
25	54.0475	2011	2	6	10	15	2634.98	89	541993	86	0	0	0	0	0	0	0	0	0	0	0	0	0	0	0	0	0	0	0	0	0	0	0	1	1	0	0	1
21	43.9617	2012	3	6	12	8	650.36	107	243486	87	0	0	0	0	0	0	0	0	0	0	0	0	0	0	0	0	0	0	0	0	0	1	0	0	1	0	0	1
36	40.7797	2013	4	8	7	14	6377.98	112	953913	88	0	0	0	0	0	0	0	0	0	0	0	0	0	0	0	0	0	0	0	0	0	1	0	0	1	0	0	1
27	54.7991	2014	5	11	6	17	4396.95	80	806788	89	0	0	0	0	0	0	0	0	0	0	0	0	0	0	0	0	0	0	0	0	0	0	1	0	0	1	0	1
33	51.0588	2015	6	10	15	19	370.625	101	232748	90	0	0	0	0	0	0	1	0	1	0	1	0	1	0	0	1	0	0	0	0	0	0	0	1	0	1	1	0
24	38.5962	2016	1	3	12	16	7281.97	105	328553	91	1	1	1	1	1	1	1	1	1	1	1	1	1	1	1	1	1	1	1	1	0	0	1	0	0	1	1	0
26	40.2851	2017	2	12	9	15	2112.44	94	296782	92	1	1	1	1	1	1	1	1	1	1	1	1	1	1	1	1	1	1	1	1	1	0	0	0	1	0	1	0
22	39.3035	2018	3	6	11	11	1269.47	103	461643	93	1	1	1	1	1	1	1	1	1	1	1	1	1	1	1	1	1	1	1	1	0	1	0	0	1	0	1	0
29	30.9782	2019	4	5	12	21	8983.14	99	604619	94	1	1	1	1	1	1	1	1	1	1	1	1	1	1	1	1	1	1	1	1	0	1	0	0	0	1	1	0
25	60.5387	2020	5	3	15	14	640.718	96	554052	95	1	1	1	1	1	1	1	1	1	1	1	1	1	1	1	1	1	1	1	1	0	0	1	0	0	1	1	0
34	48.6027	2021	6	4	8	18	8134.94	104	714055	96	1	1	1	1	1	1	1	1	1	1	1	1	1	1	1	1	1	1	1	1	1	0	0	0	0	1	1	0
36	46.194	2022	1	9	6	14	6892.07	95	848641	97	1	1	1	1	1	1	1	1	1	1	1	1	1	1	1	1	1	1	1	1	1	0	0	0	0	1	1	0
29	64.762	2023	2	12	14	21	5312.2	103	998303	98	1	1	1	1	1	1	1	1	1	1	1	1	1	1	1	1	1	1	1	1	1	0	0	0	1	0	1	0
25	56.1073	2010	3	4	10	14	9477.59	111	453873	99	0	0	0	0	0	0	0	0	0	0	0	0	0	0	0	0	0	0	0	0	0	0	0	1	0	1	0	1
27	65.5686	2011	4	3	11	10	4666.53	100	98602.3	100	0	0	0	0	0	0	0	0	0	0	0	0	0	0	0	0	0	0	0	0	0	0	1	0	0	1	0	1
34	72.7908	2012	5	12	16	15	2411.99	114	443012	101	0	0	0	0	0	0	0	0	0	0	0	0	0	0	0	0	0	0	0	0	0	0	1	0	1	0	0	1
26	45.2819	2013	6	4	11	13	3032.14	89	868213	102	0	0	0	0	0	0	0	0	0	0	0	0	0	0	0	0	0	0	0	0	0	0	1	0	0	1	0	1
18	52.1269	2014	1	4	9	17	2499.09	107	637062	103	0	0	0	0	0	0	0	0	0	0	0	0	0	0	0	0	0	0	0	0	0	1	0	0	0	1	0	1
22	76.6626	2015	2	11	11	18	4655.54	101	813528	104	0	0	0	0	0	0	1	0	1	0	1	0	1	0	0	1	0	0	0	0	0	0	1	0	0	1	1	0
31	59.0209	2016	3	3	11	14	1773.32	106	220300	105	1	1	1	1	1	1	1	1	1	1	1	1	1	1	1	1	1	1	1	1	0	1	0	0	0	1	1	0
29	71.8641	2017	4	11	4	4	2452.28	107	865199	106	1	1	1	1	1	1	1	1	1	1	1	1	1	1	1	1	1	1	1	1	1	0	0	0	0	1	1	0
28	55.9532	2018	5	6	11	15	9315.36	92	489528	107	1	1	1	1	1	1	1	1	1	1	1	1	1	1	1	1	1	1	1	1	0	0	0	1	1	0	1	0
30	53.3276	2019	6	8	12	19	2777.49	105	104008	108	1	1	1	1	1	1	1	1	1	1	1	1	1	1	1	1	1	1	1	1	0	1	0	0	1	0	1	0
36	63.9923	2020	1	7	16	14	2432.95	94	731765	109	1	1	1	1	1	1	1	1	1	1	1	1	1	1	1	1	1	1	1	1	0	0	1	0	1	0	1	0
30	60.6303	2021	2	10	12	15	9610.63	109	642747	110	1	1	1	1	1	1	1	1	1	1	1	1	1	1	1	1	1	1	1	1	1	0	0	0	0	1	1	0
23	47.9069	2022	3	10	16	20	2051.66	84	510802	111	1	1	1	1	1	1	1	1	1	1	1	1	1	1	1	1	1	1	1	1	0	0	0	1	0	1	1	0
27	49.984	2023	4	7	13	12	7939.84	104	311401	112	1	1	1	1	1	1	1	1	1	1	1	1	1	1	1	1	1	1	1	1	0	0	1	0	1	0	1	0
22	45.9699	2010	5	10	8	9	2146.36	105	296659	113	0	0	0	0	0	0	0	0	0	0	0	0	0	0	0	0	0	0	0	0	0	0	1	0	0	1	0	1
32	63.247	2011	6	2	9	7	9957.06	87	41708.9	114	0	0	0	0	0	0	0	0	0	0	0	0	0	0	0	0	0	0	0	0	0	0	1	0	1	0	0	1
33	44.6887	2012	1	12	11	16	2819.07	114	147431	115	0	0	0	0	0	0	0	0	0	0	0	0	0	0	0	0	0	0	0	0	0	0	1	0	1	0	0	1
35	51.6778	2013	2	9	10	13	8192.94	85	185104	116	0	0	0	0	0	0	0	0	0	0	0	0	0	0	0	0	0	0	0	0	0	1	0	0	0	1	0	1
28	37.4606	2014	3	2	7	13	2786.39	93	483066	117	0	0	0	0	0	0	0	0	0	0	0	0	0	0	0	0	0	0	0	0	1	0	0	0	1	0	0	1
24	63.746	2015	4	7	7	12	4279.54	99	149950	118	0	0	0	0	0	0	1	0	1	0	1	0	1	0	0	1	0	0	0	0	0	1	0	0	1	0	1	0
32	63.0786	2016	5	12	9	14	7292.52	101	816041	119	1	1	1	1	1	1	1	1	1	1	1	1	1	1	1	1	1	1	1	1	0	1	0	0	1	0	1	0
19	40.346	2017	6	6	6	25	6441.7	101	949361	120	1	1	1	1	1	1	1	1	1	1	1	1	1	1	1	1	1	1	1	1	0	1	0	0	1	0	1	0
30	38.1644	2018	1	10	10	16	6204.77	97	860445	121	1	1	1	1	1	1	1	1	1	1	1	1	1	1	1	1	1	1	1	1	0	0	0	1	0	1	1	0
26	57.634	2019	2	4	3	18	5955.77	97	241075	122	1	1	1	1	1	1	1	1	1	1	1	1	1	1	1	1	1	1	1	1	1	0	0	0	0	1	1	0
28	48.1462	2020	3	6	12	16	6841.04	86	911149	123	1	1	1	1	1	1	1	1	1	1	1	1	1	1	1	1	1	1	1	1	0	0	1	0	1	0	1	0
21	49.2064	2021	4	3	8	16	8984.97	99	815770	124	1	1	1	1	1	1	1	1	1	1	1	1	1	1	1	1	1	1	1	1	0	0	1	0	0	1	1	0
39	57.0221	2022	5	10	8	9	2679.6	104	719382	125	1	1	1	1	1	1	1	1	1	1	1	1	1	1	1	1	1	1	1	1	1	0	0	0	0	1	1	0
14	60.2611	2023	6	11	8	18	3718.55	102	728262	126	1	1	1	1	1	1	1	1	1	1	1	1	1	1	1	1	1	1	1	1	0	0	0	1	0	1	1	0
28	40.9513	2010	1	9	8	12	7667.97	94	82787	127	0	0	0	0	0	0	0	0	0	0	0	0	0	0	0	0	0	0	0	0	1	0	0	0	0	1	0	1
21	28.2445	2011	2	8	12	19	9763.13	100	214962	128	0	0	0	0	0	0	0	0	0	0	0	0	0	0	0	0	0	0	0	0	0	0	1	0	1	0	0	1
26	58.2761	2012	3	8	10	15	61.6478	83	696951	129	0	0	0	0	0	0	0	0	0	0	0	0	0	0	0	0	0	0	0	0	0	1	0	0	1	0	0	1
26	37.2832	2013	4	4	16	18	2398.98	98	705361	130	0	0	0	0	0	0	0	0	0	0	0	0	0	0	0	0	0	0	0	0	0	0	1	0	0	1	0	1
18	50.7195	2014	5	3	6	12	8709.26	123	462002	131	0	0	0	0	0	0	0	0	0	0	0	0	0	0	0	0	0	0	0	0	0	0	0	1	0	1	0	1
32	38.1606	2015	6	1	7	13	4411.43	105	711600	132	0	0	0	0	0	0	1	0	1	0	1	0	1	0	0	1	0	0	0	0	0	1	0	0	1	0	1	0
25	51.3138	2016	1	2	10	19	5813.04	106	361308	133	1	1	1	1	1	1	1	1	1	1	1	1	1	1	1	1	1	1	1	1	1	0	0	0	1	0	1	0
32	48.5015	2017	2	11	5	8	4527.69	114	126303	134	1	1	1	1	1	1	1	1	1	1	1	1	1	1	1	1	1	1	1	1	0	0	0	1	0	1	1	0
21	64.1604	2018	3	11	6	14	3459.88	96	802006	135	1	1	1	1	1	1	1	1	1	1	1	1	1	1	1	1	1	1	1	1	0	0	1	0	0	1	1	0
35	49.0342	2019	4	7	16	14	4162.1	105	766279	136	1	1	1	1	1	1	1	1	1	1	1	1	1	1	1	1	1	1	1	1	0	0	1	0	1	0	1	0
30	44.4221	2020	5	9	8	17	6843.81	91	549009	137	1	1	1	1	1	1	1	1	1	1	1	1	1	1	1	1	1	1	1	1	0	0	0	1	0	1	1	0
24	46.8154	2021	6	6	9	14	9624.87	87	498834	138	1	1	1	1	1	1	1	1	1	1	1	1	1	1	1	1	1	1	1	1	0	1	0	0	1	0	1	0
28	47.7946	2022	1	1	10	12	1150.89	107	301899	139	1	1	1	1	1	1	1	1	1	1	1	1	1	1	1	1	1	1	1	1	0	0	0	1	1	0	1	0
37	44.2035	2023	2	3	11	13	2613.35	115	406575	140	1	1	1	1	1	1	1	1	1	1	1	1	1	1	1	1	1	1	1	1	0	0	0	1	0	1	1	0
20	51.8892	2010	3	5	10	17	2671.43	87	428337	141	0	0	0	0	0	0	0	0	0	0	0	0	0	0	0	0	0	0	0	0	1	0	0	0	0	1	0	1
26	46.4873	2011	4	7	12	18	7177.53	96	189616	142	0	0	0	0	0	0	0	0	0	0	0	0	0	0	0	0	0	0	0	0	0	1	0	0	1	0	0	1
38	47.5545	2012	5	8	6	17	5457.49	118	317813	143	0	0	0	0	0	0	0	0	0	0	0	0	0	0	0	0	0	0	0	0	1	0	0	0	1	0	0	1
23	60.9479	2013	6	7	6	14	540.709	94	432047	144	0	0	0	0	0	0	0	0	0	0	0	0	0	0	0	0	0	0	0	0	1	0	0	0	1	0	0	1
36	34.8922	2014	1	6	9	13	637.831	102	644960	145	0	0	0	0	0	0	0	0	0	0	0	0	0	0	0	0	0	0	0	0	0	0	1	0	1	0	0	1
21	45.0355	2015	2	11	13	14	1414.14	110	140716	146	0	0	0	0	0	0	1	0	1	0	1	0	1	0	0	1	0	0	0	0	1	0	0	0	0	1	1	0
29	56.199	2016	3	3	3	14	4865.29	89	95322.1	147	1	1	1	1	1	1	1	1	1	1	1	1	1	1	1	1	1	1	1	1	0	0	0	1	0	1	1	0
24	70.0603	2017	4	9	10	15	7955.05	101	491450	148	1	1	1	1	1	1	1	1	1	1	1	1	1	1	1	1	1	1	1	1	1	0	0	0	0	1	1	0
22	52.1194	2018	5	12	9	11	4880.82	95	665683	149	1	1	1	1	1	1	1	1	1	1	1	1	1	1	1	1	1	1	1	1	0	0	1	0	1	0	1	0
25	26.4832	2019	6	4	15	11	1575.68	112	448300	150	1	1	1	1	1	1	1	1	1	1	1	1	1	1	1	1	1	1	1	1	0	0	0	1	0	1	1	0
22	63.2734	2020	1	7	12	9	3932	93	831209	151	1	1	1	1	1	1	1	1	1	1	1	1	1	1	1	1	1	1	1	1	1	0	0	0	1	0	1	0
26	49.1422	2021	2	11	9	11	5133.71	100	404310	152	1	1	1	1	1	1	1	1	1	1	1	1	1	1	1	1	1	1	1	1	1	0	0	0	0	1	1	0
24	49.1329	2022	3	8	6	18	1024.93	102	287941	153	1	1	1	1	1	1	1	1	1	1	1	1	1	1	1	1	1	1	1	1	0	1	0	0	1	0	1	0
27	47.4946	2023	4	4	9	17	1917.71	108	867562	154	1	1	1	1	1	1	1	1	1	1	1	1	1	1	1	1	1	1	1	1	0	1	0	0	0	1	1	0
30	53.9534	2010	5	5	10	15	8789.63	92	147053	155	0	0	0	0	0	0	0	0	0	0	0	0	0	0	0	0	0	0	0	0	0	0	0	1	0	1	0	1
24	62.3694	2011	6	12	10	17	3579.55	98	269387	156	0	0	0	0	0	0	0	0	0	0	0	0	0	0	0	0	0	0	0	0	0	1	0	0	1	0	0	1
30	51.4386	2012	1	3	8	11	733.788	111	177741	157	0	0	0	0	0	0	0	0	0	0	0	0	0	0	0	0	0	0	0	0	0	0	0	1	0	1	0	1
30	35.5055	2013	2	6	4	12	1561.13	97	448469	158	0	0	0	0	0	0	0	0	0	0	0	0	0	0	0	0	0	0	0	0	0	0	1	0	1	0	0	1
34	52.6987	2014	3	7	14	15	744.726	100	727428	159	0	0	0	0	0	0	0	0	0	0	0	0	0	0	0	0	0	0	0	0	0	1	0	0	1	0	0	1
24	63.3869	2015	4	9	7	17	4804.98	105	806552	160	0	0	0	0	0	0	1	0	1	0	1	0	1	0	0	1	0	0	0	0	0	0	1	0	0	1	1	0
37	66.1114	2016	5	12	10	18	2836.67	105	152595	161	1	1	1	1	1	1	1	1	1	1	1	1	1	1	1	1	1	1	1	1	0	0	1	0	1	0	1	0
30	47.1277	2017	6	12	14	20	5424.33	86	906932	162	1	1	1	1	1	1	1	1	1	1	1	1	1	1	1	1	1	1	1	1	0	0	1	0	1	0	1	0
20	59.4373	2018	1	7	9	16	9396.49	99	869633	163	1	1	1	1	1	1	1	1	1	1	1	1	1	1	1	1	1	1	1	1	1	0	0	0	1	0	1	0
20	38.7653	2019	2	1	11	14	3557.11	122	459573	164	1	1	1	1	1	1	1	1	1	1	1	1	1	1	1	1	1	1	1	1	0	0	1	0	1	0	1	0
38	72.6468	2020	3	8	9	12	5448.46	102	27291.5	165	1	1	1	1	1	1	1	1	1	1	1	1	1	1	1	1	1	1	1	1	1	0	0	0	1	0	1	0
33	55.5646	2021	4	11	11	11	291.74	108	526962	166	1	1	1	1	1	1	1	1	1	1	1	1	1	1	1	1	1	1	1	1	1	0	0	0	0	1	1	0
25	47.126	2022	5	4	9	13	6043.89	90	240062	167	1	1	1	1	1	1	1	1	1	1	1	1	1	1	1	1	1	1	1	1	0	0	1	0	0	1	1	0
29	61.7589	2023	6	2	11	12	3373.99	86	864417	168	1	1	1	1	1	1	1	1	1	1	1	1	1	1	1	1	1	1	1	1	1	0	0	0	1	0	1	0
24	46.6033	2010	1	10	5	13	4174.26	97	144664	169	0	0	0	0	0	0	0	0	0	0	0	0	0	0	0	0	0	0	0	0	0	1	0	0	0	1	0	1
31	42.1286	2011	2	10	6	21	243.508	122	626203	170	0	0	0	0	0	0	0	0	0	0	0	0	0	0	0	0	0	0	0	0	0	0	0	1	0	1	0	1
26	46.8853	2012	3	1	6	14	6087.12	92	496635	171	0	0	0	0	0	0	0	0	0	0	0	0	0	0	0	0	0	0	0	0	0	1	0	0	1	0	0	1
22	51.6243	2013	4	7	5	14	2221.29	122	630730	172	0	0	0	0	0	0	0	0	0	0	0	0	0	0	0	0	0	0	0	0	1	0	0	0	1	0	0	1
26	58.9327	2014	5	3	10	16	7380.11	95	176059	173	0	0	0	0	0	0	0	0	0	0	0	0	0	0	0	0	0	0	0	0	1	0	0	0	0	1	0	1
27	46.6805	2015	6	10	12	25	6608.04	99	398622	174	0	0	0	0	0	0	1	0	1	0	1	0	1	0	0	1	0	0	0	0	1	0	0	0	0	1	1	0
28	50.3165	2016	1	10	12	18	7615.61	107	769969	175	1	1	1	1	1	1	1	1	1	1	1	1	1	1	1	1	1	1	1	1	0	0	1	0	0	1	1	0
33	60.336	2017	2	1	12	14	2839.88	106	540677	176	1	1	1	1	1	1	1	1	1	1	1	1	1	1	1	1	1	1	1	1	0	0	0	1	1	0	1	0
24	47.6192	2018	3	11	8	14	9151.89	101	942479	177	1	1	1	1	1	1	1	1	1	1	1	1	1	1	1	1	1	1	1	1	0	0	0	1	0	1	1	0
32	56.0384	2019	4	6	5	24	1234.12	112	503883	178	1	1	1	1	1	1	1	1	1	1	1	1	1	1	1	1	1	1	1	1	0	1	0	0	1	0	1	0
27	55.244	2020	5	9	6	19	2221.77	99	714012	179	1	1	1	1	1	1	1	1	1	1	1	1	1	1	1	1	1	1	1	1	1	0	0	0	0	1	1	0
41	43.6234	2021	6	5	9	15	7771.7	104	718261	180	1	1	1	1	1	1	1	1	1	1	1	1	1	1	1	1	1	1	1	1	0	1	0	0	0	1	1	0
28	41.5646	2022	1	9	4	12	4399.98	113	838319	181	1	1	1	1	1	1	1	1	1	1	1	1	1	1	1	1	1	1	1	1	0	0	0	1	0	1	1	0
26	43.9065	2023	2	7	6	14	775.988	123	443344	182	1	1	1	1	1	1	1	1	1	1	1	1	1	1	1	1	1	1	1	1	1	0	0	0	1	0	1	0
21	32.0951	2010	3	12	8	11	6620.92	94	449155	183	0	0	0	0	0	0	0	0	0	0	0	0	0	0	0	0	0	0	0	0	1	0	0	0	1	0	0	1
30	47.6015	2011	4	6	10	18	1628.2	97	380591	184	0	0	0	0	0	0	0	0	0	0	0	0	0	0	0	0	0	0	0	0	0	0	0	1	1	0	0	1
32	64.8443	2012	5	5	14	13	7963.59	111	34401.3	185	0	0	0	0	0	0	0	0	0	0	0	0	0	0	0	0	0	0	0	0	0	0	1	0	0	1	0	1
30	56.6138	2013	6	8	14	13	6355.81	101	471175	186	0	0	0	0	0	0	0	0	0	0	0	0	0	0	0	0	0	0	0	0	0	1	0	0	1	0	0	1
25	41.8472	2014	1	12	8	16	3727.11	91	557945	187	0	0	0	0	0	0	0	0	0	0	0	0	0	0	0	0	0	0	0	0	0	0	0	1	1	0	0	1
27	45.6426	2015	2	2	10	15	355.062	122	324392	188	0	0	0	0	0	0	1	0	1	0	1	0	1	0	0	1	0	0	0	0	0	1	0	0	1	0	1	0
23	57.3154	2016	3	2	5	14	7436.92	88	918637	189	1	1	1	1	1	1	1	1	1	1	1	1	1	1	1	1	1	1	1	1	1	0	0	0	1	0	1	0
33	65.0474	2017	4	5	5	14	7238.68	111	939323	190	1	1	1	1	1	1	1	1	1	1	1	1	1	1	1	1	1	1	1	1	1	0	0	0	0	1	1	0
30	46.9029	2018	5	4	14	15	2952.32	79	778954	191	1	1	1	1	1	1	1	1	1	1	1	1	1	1	1	1	1	1	1	1	0	0	1	0	0	1	1	0
21	37.1315	2019	6	7	9	16	6152.25	100	146328	192	1	1	1	1	1	1	1	1	1	1	1	1	1	1	1	1	1	1	1	1	1	0	0	0	1	0	1	0
26	39.5739	2020	1	9	7	20	3695.41	108	2734.59	193	1	1	1	1	1	1	1	1	1	1	1	1	1	1	1	1	1	1	1	1	1	0	0	0	0	1	1	0
28	60.4829	2021	2	12	7	13	7725.56	98	887585	194	1	1	1	1	1	1	1	1	1	1	1	1	1	1	1	1	1	1	1	1	0	1	0	0	1	0	1	0
23	43.7708	2022	3	2	10	20	8450.44	121	151634	195	1	1	1	1	1	1	1	1	1	1	1	1	1	1	1	1	1	1	1	1	0	0	1	0	1	0	1	0
31	67.0874	2023	4	3	8	9	8432.25	82	496841	196	1	1	1	1	1	1	1	1	1	1	1	1	1	1	1	1	1	1	1	1	0	0	0	1	0	1	1	0
31	55.0851	2010	5	7	13	11	347.175	123	46463.9	197	0	0	0	0	0	0	0	0	0	0	0	0	0	0	0	0	0	0	0	0	0	0	0	1	1	0	0	1
30	52.7651	2011	6	2	6	16	1011.14	118	23619.5	198	0	0	0	0	0	0	0	0	0	0	0	0	0	0	0	0	0	0	0	0	1	0	0	0	1	0	0	1
26	63.9792	2012	1	8	4	16	5897.28	116	351159	199	0	0	0	0	0	0	0	0	0	0	0	0	0	0	0	0	0	0	0	0	0	0	1	0	1	0	0	1
44	32.9211	2013	2	8	9	9	4456.51	116	294334	200	0	0	0	0	0	0	0	0	0	0	0	0	0	0	0	0	0	0	0	0	0	1	0	0	1	0	0	1
34	60.4822	2014	3	2	14	21	8236.48	109	34228.3	201	0	0	0	0	0	0	0	0	0	0	0	0	0	0	0	0	0	0	0	0	1	0	0	0	1	0	0	1
21	66.6494	2015	4	10	12	15	359.665	95	876403	202	0	0	0	0	0	0	1	0	1	0	1	0	1	0	0	1	0	0	0	0	1	0	0	0	0	1	1	0
32	40.482	2016	5	8	7	25	3683.05	102	891861	203	1	1	1	1	1	1	1	1	1	1	1	1	1	1	1	1	1	1	1	1	0	1	0	0	1	0	1	0
19	47.2045	2017	6	5	11	13	8704.47	86	99823.4	204	1	1	1	1	1	1	1	1	1	1	1	1	1	1	1	1	1	1	1	1	0	1	0	0	0	1	1	0
19	54.0091	2018	1	5	5	9	7352.97	91	641613	205	1	1	1	1	1	1	1	1	1	1	1	1	1	1	1	1	1	1	1	1	1	0	0	0	0	1	1	0
18	35.9978	2019	2	6	12	12	9371.61	97	553606	206	1	1	1	1	1	1	1	1	1	1	1	1	1	1	1	1	1	1	1	1	0	0	1	0	1	0	1	0
25	51.5166	2020	3	7	8	9	2437.4	105	918460	207	1	1	1	1	1	1	1	1	1	1	1	1	1	1	1	1	1	1	1	1	0	1	0	0	1	0	1	0
24	44.273	2021	4	2	9	12	9110.05	102	111509	208	1	1	1	1	1	1	1	1	1	1	1	1	1	1	1	1	1	1	1	1	0	0	1	0	1	0	1	0
22	53.2979	2022	5	5	13	18	5701.3	99	567349	209	1	1	1	1	1	1	1	1	1	1	1	1	1	1	1	1	1	1	1	1	0	0	0	1	0	1	1	0
35	47.3661	2023	6	3	6	11	4913.68	109	533233	210	1	1	1	1	1	1	1	1	1	1	1	1	1	1	1	1	1	1	1	1	0	0	0	1	0	1	1	0
26	56.1794	2010	1	5	11	16	5063.82	108	252112	211	0	0	0	0	0	0	0	0	0	0	0	0	0	0	0	0	0	0	0	0	0	1	0	0	0	1	0	1
32	48.371	2011	2	6	16	16	4339.47	90	847323	212	0	0	0	0	0	0	0	0	0	0	0	0	0	0	0	0	0	0	0	0	0	0	1	0	1	0	0	1
30	44.9168	2012	3	11	9	15	4911.52	99	730503	213	0	0	0	0	0	0	0	0	0	0	0	0	0	0	0	0	0	0	0	0	0	0	0	1	0	1	0	1
26	53.314	2013	4	11	7	9	4000.61	98	419856	214	0	0	0	0	0	0	0	0	0	0	0	0	0	0	0	0	0	0	0	0	0	0	1	0	0	1	0	1
19	55.7438	2014	5	6	11	9	1055.1	100	405885	215	0	0	0	0	0	0	0	0	0	0	0	0	0	0	0	0	0	0	0	0	1	0	0	0	1	0	0	1
25	55.3331	2015	6	9	8	14	8417.79	87	831055	216	0	0	0	0	0	0	1	0	1	0	1	0	1	0	0	1	0	0	0	0	0	0	1	0	0	1	1	0
17	52.4838	2016	1	1	10	15	4382.44	106	573282	217	1	1	1	1	1	1	1	1	1	1	1	1	1	1	1	1	1	1	1	1	0	0	1	0	1	0	1	0
33	42.8199	2017	2	5	7	14	2717.88	106	767451	218	1	1	1	1	1	1	1	1	1	1	1	1	1	1	1	1	1	1	1	1	0	0	1	0	0	1	1	0
38	36.7291	2018	3	11	3	14	2117.97	108	107022	219	1	1	1	1	1	1	1	1	1	1	1	1	1	1	1	1	1	1	1	1	0	0	0	1	0	1	1	0
35	65.9533	2019	4	6	13	12	2003.35	98	886980	220	1	1	1	1	1	1	1	1	1	1	1	1	1	1	1	1	1	1	1	1	1	0	0	0	1	0	1	0
26	54.3279	2020	5	6	16	9	3627.73	89	112847	221	1	1	1	1	1	1	1	1	1	1	1	1	1	1	1	1	1	1	1	1	1	0	0	0	1	0	1	0
17	39.105	2021	6	8	7	16	6679.55	98	908865	222	1	1	1	1	1	1	1	1	1	1	1	1	1	1	1	1	1	1	1	1	0	1	0	0	1	0	1	0
31	36.8201	2022	1	8	9	17	8479.04	97	195163	223	1	1	1	1	1	1	1	1	1	1	1	1	1	1	1	1	1	1	1	1	0	1	0	0	1	0	1	0
23	46.5841	2023	2	2	13	13	1996.64	84	841761	224	1	1	1	1	1	1	1	1	1	1	1	1	1	1	1	1	1	1	1	1	1	0	0	0	1	0	1	0
32	47.0244	2010	3	4	7	8	2890.68	97	870418	225	0	0	0	0	0	0	0	0	0	0	0	0	0	0	0	0	0	0	0	0	1	0	0	0	0	1	0	1
30	50.8851	2011	4	8	7	17	4358.52	106	652604	226	0	0	0	0	0	0	0	0	0	0	0	0	0	0	0	0	0	0	0	0	0	0	0	1	1	0	0	1
19	60.9064	2012	5	3	13	8	4895.11	123	998813	227	0	0	0	0	0	0	0	0	0	0	0	0	0	0	0	0	0	0	0	0	0	0	1	0	0	1	0	1
25	34.7355	2013	6	10	10	20	7586.64	98	525784	228	0	0	0	0	0	0	0	0	0	0	0	0	0	0	0	0	0	0	0	0	1	0	0	0	0	1	0	1
22	65.1929	2014	1	10	12	14	5433.23	98	362243	229	0	0	0	0	0	0	0	0	0	0	0	0	0	0	0	0	0	0	0	0	1	0	0	0	0	1	0	1
27	54.5209	2015	2	4	7	22	9662.1	108	555628	230	0	0	0	0	0	0	1	0	1	0	1	0	1	0	0	1	0	0	0	0	0	1	0	0	0	1	1	0
29	49.2076	2016	3	5	3	25	4277.39	99	858202	231	1	1	1	1	1	1	1	1	1	1	1	1	1	1	1	1	1	1	1	1	0	0	0	1	0	1	1	0
27	53.0557	2017	4	10	10	17	1744.08	92	642531	232	1	1	1	1	1	1	1	1	1	1	1	1	1	1	1	1	1	1	1	1	1	0	0	0	0	1	1	0
18	41.4353	2018	5	11	10	16	7909.55	91	3607.23	233	1	1	1	1	1	1	1	1	1	1	1	1	1	1	1	1	1	1	1	1	0	0	0	1	0	1	1	0
22	61.0392	2019	6	3	13	12	1886.16	95	185566	234	1	1	1	1	1	1	1	1	1	1	1	1	1	1	1	1	1	1	1	1	0	0	0	1	0	1	1	0
25	57.8017	2020	1	9	4	18	4856.55	100	268529	235	1	1	1	1	1	1	1	1	1	1	1	1	1	1	1	1	1	1	1	1	0	0	1	0	0	1	1	0
27	35.9575	2021	2	3	13	17	2738.02	110	277604	236	1	1	1	1	1	1	1	1	1	1	1	1	1	1	1	1	1	1	1	1	0	0	1	0	0	1	1	0
27	41.1844	2022	3	1	2	14	5637.41	99	348966	237	1	1	1	1	1	1	1	1	1	1	1	1	1	1	1	1	1	1	1	1	0	0	0	1	1	0	1	0
28	48.2761	2023	4	4	9	8	9733.4	100	310612	238	1	1	1	1	1	1	1	1	1	1	1	1	1	1	1	1	1	1	1	1	1	0	0	0	0	1	1	0
35	41.1267	2010	5	12	9	10	1907.24	104	423442	239	0	0	0	0	0	0	0	0	0	0	0	0	0	0	0	0	0	0	0	0	1	0	0	0	1	0	0	1
25	33.4406	2011	6	7	9	16	7283.26	116	301477	240	0	0	0	0	0	0	0	0	0	0	0	0	0	0	0	0	0	0	0	0	0	0	1	0	1	0	0	1
27	43.622	2012	1	9	9	13	3543.79	92	672078	241	0	0	0	0	0	0	0	0	0	0	0	0	0	0	0	0	0	0	0	0	0	1	0	0	0	1	0	1
33	47.1014	2013	2	11	9	20	6620.34	98	390374	242	0	0	0	0	0	0	0	0	0	0	0	0	0	0	0	0	0	0	0	0	0	1	0	0	0	1	0	1
32	35.7871	2014	3	12	10	10	2625.2	100	230529	243	0	0	0	0	0	0	0	0	0	0	0	0	0	0	0	0	0	0	0	0	0	1	0	0	1	0	0	1
32	48.78	2015	4	9	5	11	2047.6	88	478913	244	0	0	0	0	0	0	1	0	1	0	1	0	1	0	0	1	0	0	0	0	0	0	0	1	0	1	1	0
23	39.2922	2016	5	2	3	17	6839.38	98	76019.4	245	1	1	1	1	1	1	1	1	1	1	1	1	1	1	1	1	1	1	1	1	0	1	0	0	1	0	1	0
28	31.1225	2017	6	12	12	15	938.069	106	214939	246	1	1	1	1	1	1	1	1	1	1	1	1	1	1	1	1	1	1	1	1	0	1	0	0	1	0	1	0
36	42.5678	2018	1	8	8	9	8758.66	98	836874	247	1	1	1	1	1	1	1	1	1	1	1	1	1	1	1	1	1	1	1	1	0	0	0	1	1	0	1	0
33	41.2435	2019	2	8	9	14	7125.79	100	14705.4	248	1	1	1	1	1	1	1	1	1	1	1	1	1	1	1	1	1	1	1	1	0	1	0	0	1	0	1	0
23	65.076	2020	3	3	10	11	3259.19	86	539750	249	1	1	1	1	1	1	1	1	1	1	1	1	1	1	1	1	1	1	1	1	0	0	0	1	0	1	1	0
24	45.0422	2021	4	6	12	11	9738.46	100	978223	250	1	1	1	1	1	1	1	1	1	1	1	1	1	1	1	1	1	1	1	1	0	0	1	0	1	0	1	0
21	54.1516	2022	5	8	14	11	183.042	84	74080.8	251	1	1	1	1	1	1	1	1	1	1	1	1	1	1	1	1	1	1	1	1	0	1	0	0	1	0	1	0
25	45.9861	2023	6	10	6	11	2773.84	95	208700	252	1	1	1	1	1	1	1	1	1	1	1	1	1	1	1	1	1	1	1	1	0	0	1	0	0	1	1	0
20	44.2659	2010	1	3	8	15	2029.18	115	478745	253	0	0	0	0	0	0	0	0	0	0	0	0	0	0	0	0	0	0	0	0	0	1	0	0	0	1	0	1
28	39.062	2011	2	10	9	15	2787.69	100	846931	254	0	0	0	0	0	0	0	0	0	0	0	0	0	0	0	0	0	0	0	0	0	1	0	0	0	1	0	1
33	35.0242	2012	3	12	14	12	1792.05	118	170838	255	0	0	0	0	0	0	0	0	0	0	0	0	0	0	0	0	0	0	0	0	0	1	0	0	1	0	0	1
37	54.6808	2013	4	5	12	15	8807.78	103	269867	256	0	0	0	0	0	0	0	0	0	0	0	0	0	0	0	0	0	0	0	0	0	1	0	0	0	1	0	1
33	65.7645	2014	5	5	8	17	8817.44	98	951502	257	0	0	0	0	0	0	0	0	0	0	0	0	0	0	0	0	0	0	0	0	0	0	1	0	0	1	0	1
30	53.2191	2015	6	10	8	16	9685.47	110	691980	258	0	0	0	0	0	0	1	0	1	0	1	0	1	0	0	1	0	0	0	0	0	0	0	1	0	1	1	0
18	54.103	2016	1	1	11	17	5590.68	105	910251	259	1	1	1	1	1	1	1	1	1	1	1	1	1	1	1	1	1	1	1	1	0	0	1	0	1	0	1	0
32	49.8917	2017	2	8	18	11	175.21	94	446685	260	1	1	1	1	1	1	1	1	1	1	1	1	1	1	1	1	1	1	1	1	0	0	1	0	1	0	1	0
24	59.6145	2018	3	10	7	15	9414.72	102	2750.28	261	1	1	1	1	1	1	1	1	1	1	1	1	1	1	1	1	1	1	1	1	0	0	0	1	0	1	1	0
26	54.3123	2019	4	4	12	10	5054.65	97	726752	262	1	1	1	1	1	1	1	1	1	1	1	1	1	1	1	1	1	1	1	1	0	0	1	0	0	1	1	0
20	33.0613	2020	5	4	8	15	6574.76	96	942153	263	1	1	1	1	1	1	1	1	1	1	1	1	1	1	1	1	1	1	1	1	1	0	0	0	0	1	1	0
30	31.5594	2021	6	6	10	15	5182.93	103	34167.2	264	1	1	1	1	1	1	1	1	1	1	1	1	1	1	1	1	1	1	1	1	1	0	0	0	1	0	1	0
25	48.095	2022	1	3	8	15	655.601	89	207600	265	1	1	1	1	1	1	1	1	1	1	1	1	1	1	1	1	1	1	1	1	0	1	0	0	0	1	1	0
31	39.7066	2023	2	11	12	14	7330.98	102	594746	266	1	1	1	1	1	1	1	1	1	1	1	1	1	1	1	1	1	1	1	1	0	1	0	0	0	1	1	0
25	55.9031	2010	3	12	7	10	6912.2	91	484987	267	0	0	0	0	0	0	0	0	0	0	0	0	0	0	0	0	0	0	0	0	0	0	0	1	1	0	0	1
28	45.6105	2011	4	9	8	16	7109.81	96	441773	268	0	0	0	0	0	0	0	0	0	0	0	0	0	0	0	0	0	0	0	0	0	1	0	0	0	1	0	1
19	59.9635	2012	5	2	6	18	2311.38	111	453536	269	0	0	0	0	0	0	0	0	0	0	0	0	0	0	0	0	0	0	0	0	0	1	0	0	1	0	0	1
30	66.7509	2013	6	4	13	19	3603.39	83	917495	270	0	0	0	0	0	0	0	0	0	0	0	0	0	0	0	0	0	0	0	0	1	0	0	0	0	1	0	1
26	66.5101	2014	1	3	9	15	5027.39	99	498700	271	0	0	0	0	0	0	0	0	0	0	0	0	0	0	0	0	0	0	0	0	0	1	0	0	0	1	0	1
30	48.0317	2015	2	10	11	18	9531.44	109	371461	272	0	0	0	0	0	0	1	0	1	0	1	0	1	0	0	1	0	0	0	0	0	1	0	0	0	1	1	0
33	41.9554	2016	3	4	11	15	4622.18	95	811117	273	1	1	1	1	1	1	1	1	1	1	1	1	1	1	1	1	1	1	1	1	1	0	0	0	0	1	1	0
27	48.6189	2017	4	11	11	16	750.969	91	350288	274	1	1	1	1	1	1	1	1	1	1	1	1	1	1	1	1	1	1	1	1	0	1	0	0	0	1	1	0
32	36.1647	2018	5	8	8	11	4455.14	116	71948.9	275	1	1	1	1	1	1	1	1	1	1	1	1	1	1	1	1	1	1	1	1	0	0	1	0	1	0	1	0
20	62.5331	2019	6	7	18	14	4613.86	91	34895.1	276	1	1	1	1	1	1	1	1	1	1	1	1	1	1	1	1	1	1	1	1	0	0	0	1	1	0	1	0
19	31.3123	2020	1	9	7	15	3733.32	92	942984	277	1	1	1	1	1	1	1	1	1	1	1	1	1	1	1	1	1	1	1	1	0	0	1	0	0	1	1	0
28	37.9133	2021	2	4	6	16	4209.34	104	566096	278	1	1	1	1	1	1	1	1	1	1	1	1	1	1	1	1	1	1	1	1	1	0	0	0	0	1	1	0
32	55.8142	2022	3	1	16	12	9727.84	92	841750	279	1	1	1	1	1	1	1	1	1	1	1	1	1	1	1	1	1	1	1	1	0	0	1	0	1	0	1	0
28	53.4369	2023	4	10	4	16	235.646	111	732547	280	1	1	1	1	1	1	1	1	1	1	1	1	1	1	1	1	1	1	1	1	1	0	0	0	0	1	1	0
22	58.6867	2010	5	12	13	16	9347.87	104	981107	281	0	0	0	0	0	0	0	0	0	0	0	0	0	0	0	0	0	0	0	0	0	0	0	1	1	0	0	1
30	40.5376	2011	6	5	8	11	9998.05	96	408448	282	0	0	0	0	0	0	0	0	0	0	0	0	0	0	0	0	0	0	0	0	0	1	0	0	0	1	0	1
31	33.9102	2012	1	4	8	11	1909.91	100	808668	283	0	0	0	0	0	0	0	0	0	0	0	0	0	0	0	0	0	0	0	0	0	1	0	0	0	1	0	1
35	60.0088	2013	2	4	5	14	8742.28	101	281282	284	0	0	0	0	0	0	0	0	0	0	0	0	0	0	0	0	0	0	0	0	0	0	0	1	0	1	0	1
27	55.7539	2014	3	6	13	12	5808.5	100	546556	285	0	0	0	0	0	0	0	0	0	0	0	0	0	0	0	0	0	0	0	0	1	0	0	0	1	0	0	1
26	72.4049	2015	4	8	8	15	8499.34	107	641419	286	0	0	0	0	0	0	1	0	1	0	1	0	1	0	0	1	0	0	0	0	1	0	0	0	1	0	1	0
17	39.277	2016	5	9	6	22	8758.33	123	908829	287	1	1	1	1	1	1	1	1	1	1	1	1	1	1	1	1	1	1	1	1	0	0	0	1	0	1	1	0
21	31.6367	2017	6	1	12	11	5304.31	103	117550	288	1	1	1	1	1	1	1	1	1	1	1	1	1	1	1	1	1	1	1	1	0	0	0	1	1	0	1	0
21	58.1112	2018	1	3	5	10	8655.59	117	811310	289	1	1	1	1	1	1	1	1	1	1	1	1	1	1	1	1	1	1	1	1	0	1	0	0	0	1	1	0
25	66.2858	2019	2	4	8	16	7106.75	110	624268	290	1	1	1	1	1	1	1	1	1	1	1	1	1	1	1	1	1	1	1	1	0	0	0	1	0	1	1	0
23	48.3066	2020	3	7	10	10	1893.65	98	668579	291	1	1	1	1	1	1	1	1	1	1	1	1	1	1	1	1	1	1	1	1	0	0	1	0	1	0	1	0
24	58.5853	2021	4	3	9	14	2319.76	92	844635	292	1	1	1	1	1	1	1	1	1	1	1	1	1	1	1	1	1	1	1	1	0	0	0	1	0	1	1	0
25	45.584	2022	5	3	12	13	9210.97	103	73600.7	293	1	1	1	1	1	1	1	1	1	1	1	1	1	1	1	1	1	1	1	1	1	0	0	0	0	1	1	0
26	60.8586	2023	6	3	13	15	1022.8	104	435836	294	1	1	1	1	1	1	1	1	1	1	1	1	1	1	1	1	1	1	1	1	0	0	0	1	0	1	1	0
27	53.7218	2010	1	9	9	11	2443.28	112	751863	295	0	0	0	0	0	0	0	0	0	0	0	0	0	0	0	0	0	0	0	0	0	1	0	0	0	1	0	1
30	55.0397	2011	2	2	12	14	9076.85	90	350202	296	0	0	0	0	0	0	0	0	0	0	0	0	0	0	0	0	0	0	0	0	0	1	0	0	1	0	0	1
25	36.8763	2012	3	12	10	20	5526.36	95	54991.2	297	0	0	0	0	0	0	0	0	0	0	0	0	0	0	0	0	0	0	0	0	0	0	1	0	1	0	0	1
43	42.9651	2013	4	9	12	22	7575.29	83	364763	298	0	0	0	0	0	0	0	0	0	0	0	0	0	0	0	0	0	0	0	0	0	1	0	0	0	1	0	1
30	44.2877	2014	5	4	8	24	5691.71	103	765930	299	0	0	0	0	0	0	0	0	0	0	0	0	0	0	0	0	0	0	0	0	0	0	1	0	0	1	0	1
28	47.4599	2015	6	9	10	13	5582.64	80	687116	300	0	0	0	0	0	0	1	0	1	0	1	0	1	0	0	1	0	0	0	0	1	0	0	0	0	1	1	0
32	36.008	2016	1	8	7	10	322.924	106	736077	301	1	1	1	1	1	1	1	1	1	1	1	1	1	1	1	1	1	1	1	1	1	0	0	0	1	0	1	0
31	56.3038	2017	2	8	12	11	5483.49	97	103315	302	1	1	1	1	1	1	1	1	1	1	1	1	1	1	1	1	1	1	1	1	0	0	0	1	1	0	1	0
25	40.9164	2018	3	12	6	19	4497.4	104	506033	303	1	1	1	1	1	1	1	1	1	1	1	1	1	1	1	1	1	1	1	1	1	0	0	0	1	0	1	0
28	52.914	2019	4	3	6	15	3893.45	104	201396	304	1	1	1	1	1	1	1	1	1	1	1	1	1	1	1	1	1	1	1	1	1	0	0	0	0	1	1	0
22	33.8629	2020	5	3	14	15	227.582	103	134946	305	1	1	1	1	1	1	1	1	1	1	1	1	1	1	1	1	1	1	1	1	0	0	0	1	0	1	1	0
38	40.883	2021	6	11	5	20	7804.05	113	69554.7	306	1	1	1	1	1	1	1	1	1	1	1	1	1	1	1	1	1	1	1	1	0	0	0	1	0	1	1	0
41	70.9403	2022	1	10	9	15	295.066	93	217252	307	1	1	1	1	1	1	1	1	1	1	1	1	1	1	1	1	1	1	1	1	1	0	0	0	0	1	1	0
31	55.6079	2023	2	9	9	17	5564.57	76	395975	308	1	1	1	1	1	1	1	1	1	1	1	1	1	1	1	1	1	1	1	1	0	0	0	1	0	1	1	0
29	50.6453	2010	3	8	8	16	6275.83	95	953545	309	0	0	0	0	0	0	0	0	0	0	0	0	0	0	0	0	0	0	0	0	0	0	0	1	1	0	0	1
23	38.5864	2011	4	7	12	14	3995.73	96	485953	310	0	0	0	0	0	0	0	0	0	0	0	0	0	0	0	0	0	0	0	0	0	0	1	0	1	0	0	1
19	43.1288	2012	5	11	10	12	6353.72	105	230343	311	0	0	0	0	0	0	0	0	0	0	0	0	0	0	0	0	0	0	0	0	0	0	0	1	0	1	0	1
26	40.2064	2013	6	2	10	14	7208.65	98	535236	312	0	0	0	0	0	0	0	0	0	0	0	0	0	0	0	0	0	0	0	0	0	0	1	0	1	0	0	1
17	54.6052	2014	1	2	12	14	8358.8	114	789774	313	0	0	0	0	0	0	0	0	0	0	0	0	0	0	0	0	0	0	0	0	1	0	0	0	1	0	0	1
23	70.4402	2015	2	9	13	12	3327.43	91	434459	314	0	0	0	0	0	0	1	0	1	0	1	0	1	0	0	1	0	0	0	0	0	1	0	0	0	1	1	0
27	65.7021	2016	3	1	15	12	6496.2	109	218862	315	1	1	1	1	1	1	1	1	1	1	1	1	1	1	1	1	1	1	1	1	0	0	1	0	1	0	1	0
21	51.7119	2017	4	10	13	16	5936.69	95	35612.2	316	1	1	1	1	1	1	1	1	1	1	1	1	1	1	1	1	1	1	1	1	0	1	0	0	0	1	1	0
29	45.8991	2018	5	2	8	14	2539.78	103	459689	317	1	1	1	1	1	1	1	1	1	1	1	1	1	1	1	1	1	1	1	1	0	1	0	0	1	0	1	0
31	64.1538	2019	6	10	11	13	7540.25	96	102592	318	1	1	1	1	1	1	1	1	1	1	1	1	1	1	1	1	1	1	1	1	0	1	0	0	0	1	1	0
31	62.1655	2020	1	5	10	11	2155.87	94	596491	319	1	1	1	1	1	1	1	1	1	1	1	1	1	1	1	1	1	1	1	1	1	0	0	0	0	1	1	0
23	48.0772	2021	2	12	6	21	5793.94	105	384878	320	1	1	1	1	1	1	1	1	1	1	1	1	1	1	1	1	1	1	1	1	1	0	0	0	1	0	1	0
28	67.9139	2022	3	8	11	16	7905.14	86	608712	321	1	1	1	1	1	1	1	1	1	1	1	1	1	1	1	1	1	1	1	1	0	1	0	0	1	0	1	0
23	54.6865	2023	4	7	9	17	635.329	104	609434	322	1	1	1	1	1	1	1	1	1	1	1	1	1	1	1	1	1	1	1	1	1	0	0	0	1	0	1	0
29	42.1516	2010	5	7	7	18	9269.82	113	11359.3	323	0	0	0	0	0	0	0	0	0	0	0	0	0	0	0	0	0	0	0	0	0	0	1	0	1	0	0	1
26	40.1249	2011	6	1	7	9	4744.72	87	575399	324	0	0	0	0	0	0	0	0	0	0	0	0	0	0	0	0	0	0	0	0	0	0	0	1	1	0	0	1
16	42.9011	2012	1	10	6	18	7888.56	104	825945	325	0	0	0	0	0	0	0	0	0	0	0	0	0	0	0	0	0	0	0	0	1	0	0	0	0	1	0	1
34	54.4255	2013	2	9	10	16	4962.35	91	148860	326	0	0	0	0	0	0	0	0	0	0	0	0	0	0	0	0	0	0	0	0	1	0	0	0	0	1	0	1
22	45.678	2014	3	1	11	13	5879.37	111	870134	327	0	0	0	0	0	0	0	0	0	0	0	0	0	0	0	0	0	0	0	0	0	1	0	0	1	0	0	1
25	45.0412	2015	4	8	11	21	3348.86	105	846840	328	0	0	0	0	0	0	1	0	1	0	1	0	1	0	0	1	0	0	0	0	1	0	0	0	1	0	1	0
23	38.399	2016	5	9	6	12	4751.33	113	262139	329	1	1	1	1	1	1	1	1	1	1	1	1	1	1	1	1	1	1	1	1	0	0	0	1	0	1	1	0
26	64.3008	2017	6	8	8	8	6268.52	93	519055	330	1	1	1	1	1	1	1	1	1	1	1	1	1	1	1	1	1	1	1	1	1	0	0	0	1	0	1	0
20	50.0365	2018	1	2	8	17	9485.4	99	122069	331	1	1	1	1	1	1	1	1	1	1	1	1	1	1	1	1	1	1	1	1	0	0	1	0	1	0	1	0
36	59.8598	2019	2	9	10	18	7622.44	76	364732	332	1	1	1	1	1	1	1	1	1	1	1	1	1	1	1	1	1	1	1	1	1	0	0	0	0	1	1	0
26	42.9964	2020	3	5	9	11	113.251	103	430899	333	1	1	1	1	1	1	1	1	1	1	1	1	1	1	1	1	1	1	1	1	0	0	0	1	0	1	1	0
29	39.0845	2021	4	2	9	15	8633.47	101	606694	334	1	1	1	1	1	1	1	1	1	1	1	1	1	1	1	1	1	1	1	1	0	1	0	0	1	0	1	0
29	36.816	2022	5	2	7	14	8404.25	106	859855	335	1	1	1	1	1	1	1	1	1	1	1	1	1	1	1	1	1	1	1	1	0	0	1	0	1	0	1	0
33	54.5851	2023	6	8	10	18	3801.54	114	803506	336	1	1	1	1	1	1	1	1	1	1	1	1	1	1	1	1	1	1	1	1	0	0	1	0	1	0	1	0
21	47.3348	2010	1	7	12	8	4362.44	100	227387	337	0	0	0	0	0	0	0	0	0	0	0	0	0	0	0	0	0	0	0	0	0	0	1	0	1	0	0	1
28	42.5561	2011	2	11	8	13	3647.88	112	726978	338	0	0	0	0	0	0	0	0	0	0	0	0	0	0	0	0	0	0	0	0	0	0	1	0	0	1	0	1
29	57.6621	2012	3	2	13	21	1342.01	76	517089	339	0	0	0	0	0	0	0	0	0	0	0	0	0	0	0	0	0	0	0	0	0	0	1	0	1	0	0	1
28	50.2785	2013	4	6	9	8	1652.83	104	347377	340	0	0	0	0	0	0	0	0	0	0	0	0	0	0	0	0	0	0	0	0	1	0	0	0	1	0	0	1
30	41.1357	2014	5	6	4	17	7996.16	110	151438	341	0	0	0	0	0	0	0	0	0	0	0	0	0	0	0	0	0	0	0	0	0	1	0	0	1	0	0	1
26	32.3452	2015	6	2	10	14	8306.34	91	120550	342	0	0	0	0	0	0	1	0	1	0	1	0	1	0	0	1	0	0	0	0	0	0	1	0	1	0	1	0
24	59.3048	2016	1	10	11	12	1676.57	95	799837	343	1	1	1	1	1	1	1	1	1	1	1	1	1	1	1	1	1	1	1	1	1	0	0	0	0	1	1	0
30	28.5788	2017	2	12	11	18	6137.13	114	806301	344	1	1	1	1	1	1	1	1	1	1	1	1	1	1	1	1	1	1	1	1	0	0	0	1	1	0	1	0
30	36.4524	2018	3	11	8	17	6364.06	105	165282	345	1	1	1	1	1	1	1	1	1	1	1	1	1	1	1	1	1	1	1	1	0	0	1	0	0	1	1	0
27	59.7818	2019	4	12	6	12	2046.62	103	149682	346	1	1	1	1	1	1	1	1	1	1	1	1	1	1	1	1	1	1	1	1	0	1	0	0	1	0	1	0
29	60.4879	2020	5	5	6	21	5757.27	103	734723	347	1	1	1	1	1	1	1	1	1	1	1	1	1	1	1	1	1	1	1	1	0	0	1	0	0	1	1	0
20	45.8668	2021	6	10	8	18	7987.12	89	247723	348	1	1	1	1	1	1	1	1	1	1	1	1	1	1	1	1	1	1	1	1	0	1	0	0	0	1	1	0
28	53.5637	2022	1	8	9	11	5583.63	114	496914	349	1	1	1	1	1	1	1	1	1	1	1	1	1	1	1	1	1	1	1	1	1	0	0	0	1	0	1	0
27	45.0732	2023	2	11	5	16	2268.47	99	874232	350	1	1	1	1	1	1	1	1	1	1	1	1	1	1	1	1	1	1	1	1	0	0	0	1	0	1	1	0
33	57.0372	2010	3	11	7	12	368.459	112	72778.2	351	0	0	0	0	0	0	0	0	0	0	0	0	0	0	0	0	0	0	0	0	0	0	0	1	0	1	0	1
23	54.8959	2011	4	2	12	17	6924.69	87	300443	352	0	0	0	0	0	0	0	0	0	0	0	0	0	0	0	0	0	0	0	0	0	1	0	0	1	0	0	1
30	63.2099	2012	5	4	6	18	5666.9	80	611029	353	0	0	0	0	0	0	0	0	0	0	0	0	0	0	0	0	0	0	0	0	0	1	0	0	0	1	0	1
29	57.2604	2013	6	7	7	11	9320.41	119	400260	354	0	0	0	0	0	0	0	0	0	0	0	0	0	0	0	0	0	0	0	0	0	0	0	1	1	0	0	1
26	50.5669	2014	1	12	13	15	3143.88	113	370990	355	0	0	0	0	0	0	0	0	0	0	0	0	0	0	0	0	0	0	0	0	0	0	0	1	1	0	0	1
20	41.8472	2015	2	2	12	11	4614.55	105	682557	356	0	0	0	0	0	0	1	0	1	0	1	0	1	0	0	1	0	0	0	0	1	0	0	0	1	0	1	0
26	51.0644	2016	3	12	13	9	2445.79	94	970461	357	1	1	1	1	1	1	1	1	1	1	1	1	1	1	1	1	1	1	1	1	1	0	0	0	1	0	1	0
28	45.6927	2017	4	9	13	11	8154.61	87	909271	358	1	1	1	1	1	1	1	1	1	1	1	1	1	1	1	1	1	1	1	1	0	0	0	1	0	1	1	0
28	48.0767	2018	5	2	4	15	1226.9	85	385289	359	1	1	1	1	1	1	1	1	1	1	1	1	1	1	1	1	1	1	1	1	1	0	0	0	1	0	1	0
21	53.2152	2019	6	10	17	17	3048.18	93	164197	360	1	1	1	1	1	1	1	1	1	1	1	1	1	1	1	1	1	1	1	1	0	1	0	0	0	1	1	0
27	52.703	2020	1	12	12	21	1317.77	98	128523	361	1	1	1	1	1	1	1	1	1	1	1	1	1	1	1	1	1	1	1	1	0	0	1	0	1	0	1	0
22	32.8985	2021	2	9	10	18	8167.72	123	771772	362	1	1	1	1	1	1	1	1	1	1	1	1	1	1	1	1	1	1	1	1	0	0	1	0	0	1	1	0
32	53.2276	2022	3	6	8	17	2028.93	109	998290	363	1	1	1	1	1	1	1	1	1	1	1	1	1	1	1	1	1	1	1	1	0	0	1	0	1	0	1	0
15	47.391	2023	4	11	15	16	5965.18	94	489597	364	1	1	1	1	1	1	1	1	1	1	1	1	1	1	1	1	1	1	1	1	0	0	1	0	0	1	1	0
28	46.9031	2010	5	9	12	10	8943.3	101	314427	365	0	0	0	0	0	0	0	0	0	0	0	0	0	0	0	0	0	0	0	0	0	1	0	0	0	1	0	1
34	25.542	2011	6	11	11	18	1982.26	86	922510	366	0	0	0	0	0	0	0	0	0	0	0	0	0	0	0	0	0	0	0	0	1	0	0	0	0	1	0	1
21	35.5297	2012	1	6	8	19	7577.41	121	911267	367	0	0	0	0	0	0	0	0	0	0	0	0	0	0	0	0	0	0	0	0	1	0	0	0	1	0	0	1
25	52.1738	2013	2	11	9	10	4230.59	105	831960	368	0	0	0	0	0	0	0	0	0	0	0	0	0	0	0	0	0	0	0	0	0	0	1	0	0	1	0	1
23	55.6557	2014	3	10	9	10	6102.36	91	195181	369	0	0	0	0	0	0	0	0	0	0	0	0	0	0	0	0	0	0	0	0	0	1	0	0	0	1	0	1
30	54.4964	2015	4	1	10	17	8736.09	102	482528	370	0	0	0	0	0	0	1	0	1	0	1	0	1	0	0	1	0	0	0	0	0	0	0	1	1	0	1	0
27	51.7904	2016	5	12	8	17	9571.79	115	579449	371	1	1	1	1	1	1	1	1	1	1	1	1	1	1	1	1	1	1	1	1	0	1	0	0	1	0	1	0
30	46.0821	2017	6	8	10	17	2240.68	99	226752	372	1	1	1	1	1	1	1	1	1	1	1	1	1	1	1	1	1	1	1	1	0	0	0	1	1	0	1	0
25	50.7952	2018	1	11	16	16	9467.95	89	221943	373	1	1	1	1	1	1	1	1	1	1	1	1	1	1	1	1	1	1	1	1	0	0	0	1	0	1	1	0
31	50.2589	2019	2	6	11	16	4148.16	99	98899.8	374	1	1	1	1	1	1	1	1	1	1	1	1	1	1	1	1	1	1	1	1	1	0	0	0	1	0	1	0
27	52.3834	2020	3	2	16	13	8176.43	108	189482	375	1	1	1	1	1	1	1	1	1	1	1	1	1	1	1	1	1	1	1	1	0	0	1	0	1	0	1	0
28	53.2402	2021	4	3	8	12	2247.14	104	157948	376	1	1	1	1	1	1	1	1	1	1	1	1	1	1	1	1	1	1	1	1	0	0	1	0	0	1	1	0
27	51.6935	2022	5	6	6	21	1227.25	119	654162	377	1	1	1	1	1	1	1	1	1	1	1	1	1	1	1	1	1	1	1	1	0	0	0	1	1	0	1	0
33	64.0813	2023	6	9	15	14	6479.38	108	330494	378	1	1	1	1	1	1	1	1	1	1	1	1	1	1	1	1	1	1	1	1	0	1	0	0	0	1	1	0
37	60.0992	2010	1	2	11	13	9244.62	99	620377	379	0	0	0	0	0	0	0	0	0	0	0	0	0	0	0	0	0	0	0	0	1	0	0	0	1	0	0	1
25	52.5539	2011	2	2	8	21	6851.96	75	115380	380	0	0	0	0	0	0	0	0	0	0	0	0	0	0	0	0	0	0	0	0	1	0	0	0	1	0	0	1
31	56.6509	2012	3	11	13	23	4228.09	96	243938	381	0	0	0	0	0	0	0	0	0	0	0	0	0	0	0	0	0	0	0	0	0	1	0	0	0	1	0	1
25	24.1086	2013	4	8	8	16	5271.64	96	444082	382	0	0	0	0	0	0	0	0	0	0	0	0	0	0	0	0	0	0	0	0	0	1	0	0	1	0	0	1
29	47.5608	2014	5	12	6	15	4071.09	104	550333	383	0	0	0	0	0	0	0	0	0	0	0	0	0	0	0	0	0	0	0	0	0	0	1	0	1	0	0	1
24	38.9404	2015	6	3	14	17	3620.92	94	297476	384	0	0	0	0	0	0	1	0	1	0	1	0	1	0	0	1	0	0	0	0	0	0	1	0	0	1	1	0
31	62.8074	2016	1	4	11	12	5959.12	89	367831	385	1	1	1	1	1	1	1	1	1	1	1	1	1	1	1	1	1	1	1	1	1	0	0	0	0	1	1	0
22	50.1611	2017	2	2	14	9	337.9	90	976087	386	1	1	1	1	1	1	1	1	1	1	1	1	1	1	1	1	1	1	1	1	0	0	1	0	1	0	1	0
35	43.2637	2018	3	10	7	13	5274.66	112	640058	387	1	1	1	1	1	1	1	1	1	1	1	1	1	1	1	1	1	1	1	1	0	0	0	1	0	1	1	0
27	54.1717	2019	4	8	8	18	4087.36	109	864550	388	1	1	1	1	1	1	1	1	1	1	1	1	1	1	1	1	1	1	1	1	0	0	0	1	1	0	1	0
32	68.1568	2020	5	3	13	12	3141.42	106	572647	389	1	1	1	1	1	1	1	1	1	1	1	1	1	1	1	1	1	1	1	1	0	0	0	1	0	1	1	0
37	44.3154	2021	6	6	13	10	8756.54	93	694983	390	1	1	1	1	1	1	1	1	1	1	1	1	1	1	1	1	1	1	1	1	0	0	1	0	1	0	1	0
25	45.9013	2022	1	4	13	20	7545.2	107	297050	391	1	1	1	1	1	1	1	1	1	1	1	1	1	1	1	1	1	1	1	1	0	1	0	0	0	1	1	0
20	44.8756	2023	2	8	8	23	2372.69	94	289678	392	1	1	1	1	1	1	1	1	1	1	1	1	1	1	1	1	1	1	1	1	0	0	1	0	1	0	1	0
24	44.2776	2010	3	2	9	12	3183.13	110	931086	393	0	0	0	0	0	0	0	0	0	0	0	0	0	0	0	0	0	0	0	0	0	0	0	1	1	0	0	1
27	59.0283	2011	4	5	7	9	9740.72	97	978188	394	0	0	0	0	0	0	0	0	0	0	0	0	0	0	0	0	0	0	0	0	1	0	0	0	0	1	0	1
35	42.5199	2012	5	2	10	15	2896.76	110	778544	395	0	0	0	0	0	0	0	0	0	0	0	0	0	0	0	0	0	0	0	0	0	0	1	0	1	0	0	1
25	49.199	2013	6	9	9	12	7371.31	88	391467	396	0	0	0	0	0	0	0	0	0	0	0	0	0	0	0	0	0	0	0	0	0	0	0	1	0	1	0	1
28	39.4472	2014	1	12	5	20	4026.36	105	881901	397	0	0	0	0	0	0	0	0	0	0	0	0	0	0	0	0	0	0	0	0	0	0	1	0	1	0	0	1
25	52.7204	2015	2	6	10	16	4089.85	96	486326	398	0	0	0	0	0	0	1	0	1	0	1	0	1	0	0	1	0	0	0	0	0	0	1	0	1	0	1	0
27	48.0472	2016	3	8	12	16	2276.03	94	436762	399	1	1	1	1	1	1	1	1	1	1	1	1	1	1	1	1	1	1	1	1	1	0	0	0	1	0	1	0
28	37.164	2017	4	2	12	17	9375.76	106	28735.9	400	1	1	1	1	1	1	1	1	1	1	1	1	1	1	1	1	1	1	1	1	0	0	0	1	1	0	1	0
33	43.5816	2018	5	10	15	22	5632.64	101	345385	401	1	1	1	1	1	1	1	1	1	1	1	1	1	1	1	1	1	1	1	1	0	0	1	0	0	1	1	0
27	40.2934	2019	6	7	12	10	9025.52	89	863420	402	1	1	1	1	1	1	1	1	1	1	1	1	1	1	1	1	1	1	1	1	0	0	0	1	1	0	1	0
30	37.0765	2020	1	11	9	13	4639.56	91	906522	403	1	1	1	1	1	1	1	1	1	1	1	1	1	1	1	1	1	1	1	1	0	0	1	0	0	1	1	0
31	41.373	2021	2	4	9	14	3861.28	88	479204	404	1	1	1	1	1	1	1	1	1	1	1	1	1	1	1	1	1	1	1	1	0	0	1	0	0	1	1	0
31	28.3813	2022	3	4	8	26	3867.35	108	382066	405	1	1	1	1	1	1	1	1	1	1	1	1	1	1	1	1	1	1	1	1	0	0	1	0	0	1	1	0
24	63.6808	2023	4	8	8	9	7323.57	105	156618	406	1	1	1	1	1	1	1	1	1	1	1	1	1	1	1	1	1	1	1	1	0	1	0	0	1	0	1	0
42	45.0316	2010	5	11	9	8	6802.08	108	167820	407	0	0	0	0	0	0	0	0	0	0	0	0	0	0	0	0	0	0	0	0	0	0	0	1	0	1	0	1
33	51.5637	2011	6	12	13	12	8740.26	115	497923	408	0	0	0	0	0	0	0	0	0	0	0	0	0	0	0	0	0	0	0	0	1	0	0	0	1	0	0	1
21	50.4243	2012	1	4	15	12	388.432	109	749229	409	0	0	0	0	0	0	0	0	0	0	0	0	0	0	0	0	0	0	0	0	0	1	0	0	0	1	0	1
26	52.9983	2013	2	6	10	20	1972.42	114	859602	410	0	0	0	0	0	0	0	0	0	0	0	0	0	0	0	0	0	0	0	0	1	0	0	0	1	0	0	1
23	50.2178	2014	3	4	9	13	6016.52	96	494077	411	0	0	0	0	0	0	0	0	0	0	0	0	0	0	0	0	0	0	0	0	1	0	0	0	0	1	0	1
27	57.5376	2015	4	2	7	11	6255.4	98	533477	412	0	0	0	0	0	0	1	0	1	0	1	0	1	0	0	1	0	0	0	0	0	1	0	0	1	0	1	0
28	60.6726	2016	5	11	15	14	8171.9	96	187782	413	1	1	1	1	1	1	1	1	1	1	1	1	1	1	1	1	1	1	1	1	0	0	1	0	0	1	1	0
29	43.306	2017	6	6	9	14	4788.83	116	619969	414	1	1	1	1	1	1	1	1	1	1	1	1	1	1	1	1	1	1	1	1	0	0	0	1	1	0	1	0
23	35.0151	2018	1	6	10	19	8116.36	120	219144	415	1	1	1	1	1	1	1	1	1	1	1	1	1	1	1	1	1	1	1	1	0	0	1	0	1	0	1	0
32	52.4367	2019	2	9	7	12	1856.42	102	855670	416	1	1	1	1	1	1	1	1	1	1	1	1	1	1	1	1	1	1	1	1	1	0	0	0	0	1	1	0
26	48.804	2020	3	7	8	6	9872.49	107	590323	417	1	1	1	1	1	1	1	1	1	1	1	1	1	1	1	1	1	1	1	1	1	0	0	0	1	0	1	0
24	41.924	2021	4	11	14	20	9760.96	89	181231	418	1	1	1	1	1	1	1	1	1	1	1	1	1	1	1	1	1	1	1	1	1	0	0	0	0	1	1	0
26	50.9132	2022	5	6	10	8	2648.34	106	87523.1	419	1	1	1	1	1	1	1	1	1	1	1	1	1	1	1	1	1	1	1	1	1	0	0	0	1	0	1	0
39	59.2576	2023	6	3	9	16	5452.67	87	402768	420	1	1	1	1	1	1	1	1	1	1	1	1	1	1	1	1	1	1	1	1	1	0	0	0	0	1	1	0
28	50.5379	2010	1	1	13	9	1677	98	91818.7	421	0	0	0	0	0	0	0	0	0	0	0	0	0	0	0	0	0	0	0	0	0	0	0	1	1	0	0	1
23	37.7543	2011	2	2	13	13	3504.5	91	755490	422	0	0	0	0	0	0	0	0	0	0	0	0	0	0	0	0	0	0	0	0	1	0	0	0	1	0	0	1
28	53.1769	2012	3	2	10	11	6296.86	85	484985	423	0	0	0	0	0	0	0	0	0	0	0	0	0	0	0	0	0	0	0	0	0	0	0	1	1	0	0	1
31	38.5455	2013	4	2	13	19	7598.17	110	83325.1	424	0	0	0	0	0	0	0	0	0	0	0	0	0	0	0	0	0	0	0	0	0	0	0	1	1	0	0	1
28	52.7394	2014	5	3	10	15	507.391	98	927187	425	0	0	0	0	0	0	0	0	0	0	0	0	0	0	0	0	0	0	0	0	0	0	1	0	0	1	0	1
23	52.0349	2015	6	11	15	17	8937.42	116	884629	426	0	0	0	0	0	0	1	0	1	0	1	0	1	0	0	1	0	0	0	0	1	0	0	0	0	1	1	0
27	65.1236	2016	1	10	15	17	8875.58	100	909064	427	1	1	1	1	1	1	1	1	1	1	1	1	1	1	1	1	1	1	1	1	0	0	1	0	0	1	1	0
21	48.0979	2017	2	6	9	24	7953.79	109	142265	428	1	1	1	1	1	1	1	1	1	1	1	1	1	1	1	1	1	1	1	1	0	1	0	0	1	0	1	0
21	57.3398	2018	3	11	11	13	1517.86	93	120989	429	1	1	1	1	1	1	1	1	1	1	1	1	1	1	1	1	1	1	1	1	0	0	0	1	0	1	1	0
26	58.8544	2019	4	1	8	8	8728.29	107	606718	430	1	1	1	1	1	1	1	1	1	1	1	1	1	1	1	1	1	1	1	1	1	0	0	0	1	0	1	0
30	47.9129	2020	5	2	9	19	6711.57	99	259069	431	1	1	1	1	1	1	1	1	1	1	1	1	1	1	1	1	1	1	1	1	0	1	0	0	1	0	1	0
27	35.307	2021	6	6	12	22	65.0979	107	571224	432	1	1	1	1	1	1	1	1	1	1	1	1	1	1	1	1	1	1	1	1	0	0	0	1	1	0	1	0
38	49.6466	2022	1	10	14	20	3709.16	107	329142	433	1	1	1	1	1	1	1	1	1	1	1	1	1	1	1	1	1	1	1	1	0	0	1	0	0	1	1	0
33	52.999	2023	2	2	13	26	5438.6	105	277605	434	1	1	1	1	1	1	1	1	1	1	1	1	1	1	1	1	1	1	1	1	0	0	1	0	1	0	1	0
27	53.9164	2010	3	2	11	20	136.253	91	299162	435	0	0	0	0	0	0	0	0	0	0	0	0	0	0	0	0	0	0	0	0	1	0	0	0	1	0	0	1
29	51.7403	2011	4	6	10	15	4113.28	107	586476	436	0	0	0	0	0	0	0	0	0	0	0	0	0	0	0	0	0	0	0	0	0	1	0	0	1	0	0	1
24	47.8804	2012	5	2	8	17	6043.04	120	765795	437	0	0	0	0	0	0	0	0	0	0	0	0	0	0	0	0	0	0	0	0	0	0	1	0	1	0	0	1
22	60.906	2013	6	6	9	15	2350.69	103	424930	438	0	0	0	0	0	0	0	0	0	0	0	0	0	0	0	0	0	0	0	0	0	0	0	1	1	0	0	1
19	49.6976	2014	1	1	11	20	1393.37	83	96288.4	439	0	0	0	0	0	0	0	0	0	0	0	0	0	0	0	0	0	0	0	0	1	0	0	0	1	0	0	1
21	49.0919	2015	2	3	13	23	8327.71	102	814696	440	0	0	0	0	0	0	1	0	1	0	1	0	1	0	0	1	0	0	0	0	1	0	0	0	0	1	1	0
31	54.5726	2016	3	12	9	10	8227.05	107	111079	441	1	1	1	1	1	1	1	1	1	1	1	1	1	1	1	1	1	1	1	1	0	0	0	1	1	0	1	0
33	53.926	2017	4	11	7	22	3328.38	109	91094.6	442	1	1	1	1	1	1	1	1	1	1	1	1	1	1	1	1	1	1	1	1	0	1	0	0	0	1	1	0
28	67.5971	2018	5	8	13	16	120.777	86	242564	443	1	1	1	1	1	1	1	1	1	1	1	1	1	1	1	1	1	1	1	1	0	0	0	1	1	0	1	0
23	62.94	2019	6	2	10	28	2259.27	83	902998	444	1	1	1	1	1	1	1	1	1	1	1	1	1	1	1	1	1	1	1	1	1	0	0	0	1	0	1	0
25	59.8259	2020	1	10	16	8	4506.47	134	876505	445	1	1	1	1	1	1	1	1	1	1	1	1	1	1	1	1	1	1	1	1	0	0	0	1	0	1	1	0
22	52.622	2021	2	3	15	10	5279.49	87	401400	446	1	1	1	1	1	1	1	1	1	1	1	1	1	1	1	1	1	1	1	1	1	0	0	0	0	1	1	0
30	43.658	2022	3	7	12	19	1503.49	108	613966	447	1	1	1	1	1	1	1	1	1	1	1	1	1	1	1	1	1	1	1	1	1	0	0	0	1	0	1	0
20	39.1195	2023	4	3	10	13	5531.47	111	230652	448	1	1	1	1	1	1	1	1	1	1	1	1	1	1	1	1	1	1	1	1	1	0	0	0	0	1	1	0
26	40.6698	2010	5	9	11	14	8708.13	109	693572	449	0	0	0	0	0	0	0	0	0	0	0	0	0	0	0	0	0	0	0	0	0	0	1	0	0	1	0	1
19	41.3685	2011	6	5	8	20	9516.97	98	145615	450	0	0	0	0	0	0	0	0	0	0	0	0	0	0	0	0	0	0	0	0	0	0	0	1	0	1	0	1
30	55.0238	2012	1	8	10	22	2371.91	99	593943	451	0	0	0	0	0	0	0	0	0	0	0	0	0	0	0	0	0	0	0	0	0	1	0	0	1	0	0	1
39	44.352	2013	2	9	15	14	2137.96	103	860190	452	0	0	0	0	0	0	0	0	0	0	0	0	0	0	0	0	0	0	0	0	0	0	1	0	0	1	0	1
24	48.2351	2014	3	8	8	16	8260.68	121	375253	453	0	0	0	0	0	0	0	0	0	0	0	0	0	0	0	0	0	0	0	0	1	0	0	0	1	0	0	1
30	63.214	2015	4	11	9	20	8960.92	83	63830.1	454	0	0	0	0	0	0	1	0	1	0	1	0	1	0	0	1	0	0	0	0	0	0	1	0	0	1	1	0
30	52.7257	2016	5	3	9	14	3231.89	112	861131	455	1	1	1	1	1	1	1	1	1	1	1	1	1	1	1	1	1	1	1	1	0	0	1	0	0	1	1	0
27	50.1106	2017	6	2	8	10	6348.71	104	555756	456	1	1	1	1	1	1	1	1	1	1	1	1	1	1	1	1	1	1	1	1	0	0	1	0	1	0	1	0
34	42.1945	2018	1	8	8	17	5538.88	93	989207	457	1	1	1	1	1	1	1	1	1	1	1	1	1	1	1	1	1	1	1	1	1	0	0	0	1	0	1	0
29	42.989	2019	2	10	6	14	2197.52	93	276980	458	1	1	1	1	1	1	1	1	1	1	1	1	1	1	1	1	1	1	1	1	0	0	0	1	0	1	1	0
31	42.4064	2020	3	11	5	12	9285.37	97	445158	459	1	1	1	1	1	1	1	1	1	1	1	1	1	1	1	1	1	1	1	1	1	0	0	0	0	1	1	0
25	48.2974	2021	4	1	12	18	7452.56	98	222649	460	1	1	1	1	1	1	1	1	1	1	1	1	1	1	1	1	1	1	1	1	1	0	0	0	1	0	1	0
23	43.4371	2022	5	9	11	9	2513.28	80	366177	461	1	1	1	1	1	1	1	1	1	1	1	1	1	1	1	1	1	1	1	1	1	0	0	0	0	1	1	0
23	51.5754	2023	6	12	11	13	4404.23	109	437273	462	1	1	1	1	1	1	1	1	1	1	1	1	1	1	1	1	1	1	1	1	1	0	0	0	1	0	1	0
22	60.9341	2010	1	3	6	12	9656.88	105	665305	463	0	0	0	0	0	0	0	0	0	0	0	0	0	0	0	0	0	0	0	0	0	1	0	0	0	1	0	1
21	53.0104	2011	2	6	9	22	7507.75	117	524390	464	0	0	0	0	0	0	0	0	0	0	0	0	0	0	0	0	0	0	0	0	0	0	1	0	1	0	0	1
27	44.4151	2012	3	2	10	17	8387.82	106	719360	465	0	0	0	0	0	0	0	0	0	0	0	0	0	0	0	0	0	0	0	0	0	0	1	0	1	0	0	1
27	39.2462	2013	4	12	9	20	8936.77	103	357342	466	0	0	0	0	0	0	0	0	0	0	0	0	0	0	0	0	0	0	0	0	0	0	1	0	1	0	0	1
31	52.0079	2014	5	9	8	8	9010.32	108	481453	467	0	0	0	0	0	0	0	0	0	0	0	0	0	0	0	0	0	0	0	0	0	0	1	0	0	1	0	1
27	50.8402	2015	6	8	11	21	8572.07	98	228874	468	0	0	0	0	0	0	1	0	1	0	1	0	1	0	0	1	0	0	0	0	0	0	1	0	1	0	1	0
30	40.736	2016	1	6	10	22	172.775	107	876993	469	1	1	1	1	1	1	1	1	1	1	1	1	1	1	1	1	1	1	1	1	0	0	1	0	1	0	1	0
24	53.867	2017	2	4	14	15	8333.33	120	767480	470	1	1	1	1	1	1	1	1	1	1	1	1	1	1	1	1	1	1	1	1	0	0	0	1	0	1	1	0
31	56.6042	2018	3	7	6	14	4359.23	97	608550	471	1	1	1	1	1	1	1	1	1	1	1	1	1	1	1	1	1	1	1	1	0	0	1	0	1	0	1	0
19	47.2391	2019	4	6	9	16	1458.83	110	746240	472	1	1	1	1	1	1	1	1	1	1	1	1	1	1	1	1	1	1	1	1	0	0	1	0	1	0	1	0
25	53.1282	2020	5	12	8	13	758.84	96	856219	473	1	1	1	1	1	1	1	1	1	1	1	1	1	1	1	1	1	1	1	1	1	0	0	0	1	0	1	0
28	43.1425	2021	6	7	12	11	616.85	111	950507	474	1	1	1	1	1	1	1	1	1	1	1	1	1	1	1	1	1	1	1	1	0	0	1	0	1	0	1	0
21	72.682	2022	1	5	7	15	7772.75	104	992025	475	1	1	1	1	1	1	1	1	1	1	1	1	1	1	1	1	1	1	1	1	0	0	0	1	0	1	1	0
30	33.0784	2023	2	7	5	6	6929.87	96	163071	476	1	1	1	1	1	1	1	1	1	1	1	1	1	1	1	1	1	1	1	1	0	0	1	0	1	0	1	0
27	55.8784	2010	3	8	10	22	8898.47	105	313171	477	0	0	0	0	0	0	0	0	0	0	0	0	0	0	0	0	0	0	0	0	0	0	0	1	1	0	0	1
19	50.6641	2011	4	9	9	14	1064.64	99	158384	478	0	0	0	0	0	0	0	0	0	0	0	0	0	0	0	0	0	0	0	0	0	0	0	1	0	1	0	1
22	35.9534	2012	5	1	3	17	2720.99	94	466958	479	0	0	0	0	0	0	0	0	0	0	0	0	0	0	0	0	0	0	0	0	0	0	0	1	1	0	0	1
26	46.572	2013	6	9	7	17	3942.71	98	209062	480	0	0	0	0	0	0	0	0	0	0	0	0	0	0	0	0	0	0	0	0	0	0	1	0	0	1	0	1
20	42.8674	2014	1	12	4	16	3078.83	101	319991	481	0	0	0	0	0	0	0	0	0	0	0	0	0	0	0	0	0	0	0	0	1	0	0	0	1	0	0	1
24	45.0379	2015	2	9	18	15	7757.79	118	127364	482	0	0	0	0	0	0	1	0	1	0	1	0	1	0	0	1	0	0	0	0	0	0	1	0	0	1	1	0
25	43.2838	2016	3	4	15	15	571.844	79	291488	483	1	1	1	1	1	1	1	1	1	1	1	1	1	1	1	1	1	1	1	1	0	1	0	0	0	1	1	0
28	46.6845	2017	4	9	18	16	9563.22	113	976427	484	1	1	1	1	1	1	1	1	1	1	1	1	1	1	1	1	1	1	1	1	1	0	0	0	0	1	1	0
22	51.7128	2018	5	11	7	14	7865.82	81	189149	485	1	1	1	1	1	1	1	1	1	1	1	1	1	1	1	1	1	1	1	1	0	1	0	0	0	1	1	0
25	40.2061	2019	6	11	11	10	6831.67	95	8032.29	486	1	1	1	1	1	1	1	1	1	1	1	1	1	1	1	1	1	1	1	1	0	0	0	1	0	1	1	0
28	53.2099	2020	1	3	12	19	9284.24	96	499602	487	1	1	1	1	1	1	1	1	1	1	1	1	1	1	1	1	1	1	1	1	0	0	0	1	0	1	1	0
22	40.8813	2021	2	12	11	8	4197.95	93	80845.8	488	1	1	1	1	1	1	1	1	1	1	1	1	1	1	1	1	1	1	1	1	1	0	0	0	1	0	1	0
31	63.2087	2022	3	11	9	14	493.49	100	114567	489	1	1	1	1	1	1	1	1	1	1	1	1	1	1	1	1	1	1	1	1	1	0	0	0	0	1	1	0
25	48.553	2023	4	1	7	21	8534.32	89	225379	490	1	1	1	1	1	1	1	1	1	1	1	1	1	1	1	1	1	1	1	1	1	0	0	0	1	0	1	0
29	40.29	2010	5	10	4	17	397.786	99	39506.1	491	0	0	0	0	0	0	0	0	0	0	0	0	0	0	0	0	0	0	0	0	0	0	0	1	0	1	0	1
20	47.3593	2011	6	9	12	12	710.978	105	406496	492	0	0	0	0	0	0	0	0	0	0	0	0	0	0	0	0	0	0	0	0	1	0	0	0	0	1	0	1
30	57.3831	2012	1	4	9	15	8743.49	99	492670	493	0	0	0	0	0	0	0	0	0	0	0	0	0	0	0	0	0	0	0	0	0	1	0	0	0	1	0	1
22	53.3237	2013	2	10	12	15	2950.25	112	442311	494	0	0	0	0	0	0	0	0	0	0	0	0	0	0	0	0	0	0	0	0	1	0	0	0	0	1	0	1
36	46.5591	2014	3	7	17	16	9117.02	87	188719	495	0	0	0	0	0	0	0	0	0	0	0	0	0	0	0	0	0	0	0	0	0	0	1	0	1	0	0	1
32	67.0559	2015	4	5	16	14	1826.05	97	845212	496	0	0	0	0	0	0	1	0	1	0	1	0	1	0	0	1	0	0	0	0	0	0	0	1	0	1	1	0
26	53.067	2016	5	10	8	18	6466.64	105	92068	497	1	1	1	1	1	1	1	1	1	1	1	1	1	1	1	1	1	1	1	1	1	0	0	0	0	1	1	0
26	47.6619	2017	6	5	11	17	5485.43	98	900067	498	1	1	1	1	1	1	1	1	1	1	1	1	1	1	1	1	1	1	1	1	0	1	0	0	0	1	1	0
19	44.2762	2018	1	12	7	8	5977.28	94	308290	499	1	1	1	1	1	1	1	1	1	1	1	1	1	1	1	1	1	1	1	1	1	0	0	0	1	0	1	0
27	61.8808	2019	2	3	9	13	3007.13	114	150515	500	1	1	1	1	1	1	1	1	1	1	1	1	1	1	1	1	1	1	1	1	0	0	0	1	0	1	1	0
42	55.4821	2020	3	1	10	18	2708.79	110	259568	501	1	1	1	1	1	1	1	1	1	1	1	1	1	1	1	1	1	1	1	1	0	0	0	1	1	0	1	0
27	34.7777	2021	4	10	9	17	1573.64	114	589870	502	1	1	1	1	1	1	1	1	1	1	1	1	1	1	1	1	1	1	1	1	1	0	0	0	0	1	1	0
31	60.2868	2022	5	8	10	15	6345.46	107	465983	503	1	1	1	1	1	1	1	1	1	1	1	1	1	1	1	1	1	1	1	1	0	1	0	0	1	0	1	0
31	57.8919	2023	6	1	5	18	1786.35	78	47613.8	504	1	1	1	1	1	1	1	1	1	1	1	1	1	1	1	1	1	1	1	1	0	0	0	1	1	0	1	0
35	53.4094	2010	1	9	8	30	3289.56	88	71092.8	505	0	0	0	0	0	0	0	0	0	0	0	0	0	0	0	0	0	0	0	0	0	0	0	1	0	1	0	1
27	35.0563	2011	2	6	9	18	3273.52	87	814048	506	0	0	0	0	0	0	0	0	0	0	0	0	0	0	0	0	0	0	0	0	0	1	0	0	1	0	0	1
33	47.7446	2012	3	9	10	13	9795.88	73	833745	507	0	0	0	0	0	0	0	0	0	0	0	0	0	0	0	0	0	0	0	0	0	1	0	0	0	1	0	1
17	46.9226	2013	4	2	15	9	4347.36	103	192599	508	0	0	0	0	0	0	0	0	0	0	0	0	0	0	0	0	0	0	0	0	0	1	0	0	1	0	0	1
32	51.7767	2014	5	8	6	13	3299.61	88	321700	509	0	0	0	0	0	0	0	0	0	0	0	0	0	0	0	0	0	0	0	0	1	0	0	0	1	0	0	1
35	27.7434	2015	6	8	9	15	7926.83	73	672440	510	0	0	0	0	0	0	1	0	1	0	1	0	1	0	0	1	0	0	0	0	1	0	0	0	1	0	1	0
18	59.7474	2016	1	5	8	17	58.4805	109	932211	511	1	1	1	1	1	1	1	1	1	1	1	1	1	1	1	1	1	1	1	1	0	0	1	0	0	1	1	0
35	34.3209	2017	2	12	4	11	3862.19	113	161557	512	1	1	1	1	1	1	1	1	1	1	1	1	1	1	1	1	1	1	1	1	0	0	0	1	1	0	1	0
19	47.0987	2018	3	6	7	14	6929.92	92	972839	513	1	1	1	1	1	1	1	1	1	1	1	1	1	1	1	1	1	1	1	1	1	0	0	0	1	0	1	0
26	39.1434	2019	4	10	12	12	7837.45	84	507725	514	1	1	1	1	1	1	1	1	1	1	1	1	1	1	1	1	1	1	1	1	0	1	0	0	0	1	1	0
23	45.1281	2020	5	6	4	16	1088.29	103	491290	515	1	1	1	1	1	1	1	1	1	1	1	1	1	1	1	1	1	1	1	1	0	0	0	1	1	0	1	0
22	41.1723	2021	6	1	8	12	9347.05	99	498044	516	1	1	1	1	1	1	1	1	1	1	1	1	1	1	1	1	1	1	1	1	0	0	0	1	1	0	1	0
27	51.8685	2022	1	5	13	16	7957.05	123	541668	517	1	1	1	1	1	1	1	1	1	1	1	1	1	1	1	1	1	1	1	1	0	0	1	0	0	1	1	0
11	48.3636	2023	2	7	14	17	4463.7	96	143404	518	1	1	1	1	1	1	1	1	1	1	1	1	1	1	1	1	1	1	1	1	0	1	0	0	1	0	1	0
19	49.1169	2010	3	7	9	13	657.355	90	982713	519	0	0	0	0	0	0	0	0	0	0	0	0	0	0	0	0	0	0	0	0	0	0	1	0	1	0	0	1
28	56.3592	2011	4	11	8	20	7255.94	102	648588	520	0	0	0	0	0	0	0	0	0	0	0	0	0	0	0	0	0	0	0	0	0	1	0	0	0	1	0	1
28	59.9614	2012	5	1	11	11	4009.13	92	207368	521	0	0	0	0	0	0	0	0	0	0	0	0	0	0	0	0	0	0	0	0	0	0	0	1	1	0	0	1
21	60.8673	2013	6	5	11	12	5483.76	98	999474	522	0	0	0	0	0	0	0	0	0	0	0	0	0	0	0	0	0	0	0	0	1	0	0	0	0	1	0	1
28	54.7689	2014	1	9	11	10	6536.23	102	99212.5	523	0	0	0	0	0	0	0	0	0	0	0	0	0	0	0	0	0	0	0	0	1	0	0	0	0	1	0	1
34	47.5318	2015	2	9	14	16	6827.66	110	509105	524	0	0	0	0	0	0	1	0	1	0	1	0	1	0	0	1	0	0	0	0	0	0	1	0	0	1	1	0
27	41.2065	2016	3	11	15	24	4246.99	101	959235	525	1	1	1	1	1	1	1	1	1	1	1	1	1	1	1	1	1	1	1	1	0	1	0	0	0	1	1	0
27	38.2523	2017	4	11	9	18	8321.86	87	339947	526	1	1	1	1	1	1	1	1	1	1	1	1	1	1	1	1	1	1	1	1	0	0	0	1	0	1	1	0
28	63.1353	2018	5	5	6	14	306.415	108	65210.6	527	1	1	1	1	1	1	1	1	1	1	1	1	1	1	1	1	1	1	1	1	1	0	0	0	0	1	1	0
25	51.0163	2019	6	11	5	16	9862.4	99	304605	528	1	1	1	1	1	1	1	1	1	1	1	1	1	1	1	1	1	1	1	1	1	0	0	0	0	1	1	0
32	69.1776	2020	1	5	7	20	813.145	100	254032	529	1	1	1	1	1	1	1	1	1	1	1	1	1	1	1	1	1	1	1	1	0	0	0	1	0	1	1	0
30	57.7206	2021	2	8	11	13	3303.1	92	360518	530	1	1	1	1	1	1	1	1	1	1	1	1	1	1	1	1	1	1	1	1	0	0	0	1	1	0	1	0
23	56.0818	2022	3	8	13	17	2015.59	91	239103	531	1	1	1	1	1	1	1	1	1	1	1	1	1	1	1	1	1	1	1	1	0	0	1	0	1	0	1	0
24	48.5019	2023	4	1	8	17	8550.53	90	567892	532	1	1	1	1	1	1	1	1	1	1	1	1	1	1	1	1	1	1	1	1	0	0	0	1	1	0	1	0
27	59.0295	2010	5	5	14	14	9481.23	94	263313	533	0	0	0	0	0	0	0	0	0	0	0	0	0	0	0	0	0	0	0	0	1	0	0	0	0	1	0	1
32	60.0686	2011	6	6	7	15	1229.66	104	193288	534	0	0	0	0	0	0	0	0	0	0	0	0	0	0	0	0	0	0	0	0	0	0	0	1	1	0	0	1
24	28.9554	2012	1	10	16	17	4523.65	86	275284	535	0	0	0	0	0	0	0	0	0	0	0	0	0	0	0	0	0	0	0	0	0	0	0	1	0	1	0	1
32	49.4464	2013	2	3	10	14	4690.21	106	936078	536	0	0	0	0	0	0	0	0	0	0	0	0	0	0	0	0	0	0	0	0	0	0	0	1	0	1	0	1
16	48.5726	2014	3	8	8	13	8994.57	94	924787	537	0	0	0	0	0	0	0	0	0	0	0	0	0	0	0	0	0	0	0	0	0	1	0	0	1	0	0	1
32	54.4818	2015	4	10	10	12	1179.67	84	727088	538	0	0	0	0	0	0	1	0	1	0	1	0	1	0	0	1	0	0	0	0	0	0	1	0	0	1	1	0
27	69.3784	2016	5	5	14	13	5733.7	112	666578	539	1	1	1	1	1	1	1	1	1	1	1	1	1	1	1	1	1	1	1	1	1	0	0	0	0	1	1	0
21	69.3048	2017	6	1	8	8	9010.82	113	822460	540	1	1	1	1	1	1	1	1	1	1	1	1	1	1	1	1	1	1	1	1	0	1	0	0	1	0	1	0
22	56.3758	2018	1	6	5	15	3140.39	113	132304	541	1	1	1	1	1	1	1	1	1	1	1	1	1	1	1	1	1	1	1	1	0	0	0	1	1	0	1	0
23	53.7854	2019	2	9	6	12	3278.97	105	916935	542	1	1	1	1	1	1	1	1	1	1	1	1	1	1	1	1	1	1	1	1	0	1	0	0	0	1	1	0
30	76.4417	2020	3	10	7	17	8709.03	77	572533	543	1	1	1	1	1	1	1	1	1	1	1	1	1	1	1	1	1	1	1	1	0	0	0	1	0	1	1	0
27	57.2516	2021	4	1	11	12	3320.3	103	139725	544	1	1	1	1	1	1	1	1	1	1	1	1	1	1	1	1	1	1	1	1	0	0	1	0	1	0	1	0
31	36.9054	2022	5	8	8	16	1300.73	96	105517	545	1	1	1	1	1	1	1	1	1	1	1	1	1	1	1	1	1	1	1	1	0	0	0	1	1	0	1	0
34	41.3114	2023	6	11	11	11	3594.4	80	176050	546	1	1	1	1	1	1	1	1	1	1	1	1	1	1	1	1	1	1	1	1	0	1	0	0	0	1	1	0
37	49.8643	2010	1	9	15	20	9310.46	87	623332	547	0	0	0	0	0	0	0	0	0	0	0	0	0	0	0	0	0	0	0	0	0	0	1	0	0	1	0	1
26	59.9947	2011	2	9	8	15	8758.03	94	629486	548	0	0	0	0	0	0	0	0	0	0	0	0	0	0	0	0	0	0	0	0	1	0	0	0	0	1	0	1
15	44.1111	2012	3	6	9	13	8211.16	99	205514	549	0	0	0	0	0	0	0	0	0	0	0	0	0	0	0	0	0	0	0	0	0	0	0	1	1	0	0	1
24	55.4369	2013	4	2	7	15	266.632	97	317020	550	0	0	0	0	0	0	0	0	0	0	0	0	0	0	0	0	0	0	0	0	0	0	1	0	1	0	0	1
26	36.6233	2014	5	12	13	15	6330.81	85	241102	551	0	0	0	0	0	0	0	0	0	0	0	0	0	0	0	0	0	0	0	0	1	0	0	0	1	0	0	1
29	52.9306	2015	6	8	7	11	7820.12	100	695990	552	0	0	0	0	0	0	1	0	1	0	1	0	1	0	0	1	0	0	0	0	0	0	1	0	1	0	1	0
32	47.2977	2016	1	5	10	13	7186.58	105	16197.9	553	1	1	1	1	1	1	1	1	1	1	1	1	1	1	1	1	1	1	1	1	0	0	1	0	0	1	1	0
24	63.1005	2017	2	9	14	14	1898.57	99	473248	554	1	1	1	1	1	1	1	1	1	1	1	1	1	1	1	1	1	1	1	1	0	0	0	1	0	1	1	0
23	66.9319	2018	3	7	14	13	5827.71	91	190108	555	1	1	1	1	1	1	1	1	1	1	1	1	1	1	1	1	1	1	1	1	1	0	0	0	1	0	1	0
24	51.5031	2019	4	4	16	22	4167.2	104	760368	556	1	1	1	1	1	1	1	1	1	1	1	1	1	1	1	1	1	1	1	1	0	0	0	1	0	1	1	0
28	53.1455	2020	5	7	15	19	3307.86	101	58579.7	557	1	1	1	1	1	1	1	1	1	1	1	1	1	1	1	1	1	1	1	1	0	1	0	0	1	0	1	0
35	49.4801	2021	6	5	6	15	4237.23	82	55911.3	558	1	1	1	1	1	1	1	1	1	1	1	1	1	1	1	1	1	1	1	1	0	0	1	0	0	1	1	0
22	59.5611	2022	1	6	13	11	3687.73	103	193751	559	1	1	1	1	1	1	1	1	1	1	1	1	1	1	1	1	1	1	1	1	0	1	0	0	1	0	1	0
25	51.9391	2023	2	6	9	14	8713.53	106	759377	560	1	1	1	1	1	1	1	1	1	1	1	1	1	1	1	1	1	1	1	1	0	0	1	0	1	0	1	0
29	44.5197	2010	3	5	9	17	2766.12	104	557522	561	0	0	0	0	0	0	0	0	0	0	0	0	0	0	0	0	0	0	0	0	0	0	0	1	0	1	0	1
25	53.0596	2011	4	8	12	10	3963.56	112	34415.1	562	0	0	0	0	0	0	0	0	0	0	0	0	0	0	0	0	0	0	0	0	1	0	0	0	1	0	0	1
16	42.7723	2012	5	9	10	18	8928.05	87	654571	563	0	0	0	0	0	0	0	0	0	0	0	0	0	0	0	0	0	0	0	0	0	1	0	0	0	1	0	1
25	40.4958	2013	6	12	11	16	8239.45	116	493701	564	0	0	0	0	0	0	0	0	0	0	0	0	0	0	0	0	0	0	0	0	1	0	0	0	1	0	0	1
19	52.1306	2014	1	4	9	19	7269.5	93	238706	565	0	0	0	0	0	0	0	0	0	0	0	0	0	0	0	0	0	0	0	0	0	0	0	1	0	1	0	1
22	56.095	2015	2	5	7	11	4426.32	88	681639	566	0	0	0	0	0	0	1	0	1	0	1	0	1	0	0	1	0	0	0	0	0	1	0	0	0	1	1	0
23	54.4239	2016	3	5	9	12	4594.23	107	61708	567	1	1	1	1	1	1	1	1	1	1	1	1	1	1	1	1	1	1	1	1	0	1	0	0	0	1	1	0
26	46.4306	2017	4	12	15	15	4830.33	105	214922	568	1	1	1	1	1	1	1	1	1	1	1	1	1	1	1	1	1	1	1	1	0	0	0	1	1	0	1	0
26	67.5192	2018	5	2	11	20	1317.44	94	767080	569	1	1	1	1	1	1	1	1	1	1	1	1	1	1	1	1	1	1	1	1	0	0	1	0	1	0	1	0
29	41.5118	2019	6	4	11	16	2896.53	108	933417	570	1	1	1	1	1	1	1	1	1	1	1	1	1	1	1	1	1	1	1	1	0	1	0	0	0	1	1	0
18	49.6315	2020	1	2	11	12	6273.34	83	597240	571	1	1	1	1	1	1	1	1	1	1	1	1	1	1	1	1	1	1	1	1	0	1	0	0	1	0	1	0
23	45.5524	2021	2	12	11	13	6898.52	109	587162	572	1	1	1	1	1	1	1	1	1	1	1	1	1	1	1	1	1	1	1	1	0	0	1	0	1	0	1	0
23	54.7852	2022	3	3	14	15	1612.91	85	841476	573	1	1	1	1	1	1	1	1	1	1	1	1	1	1	1	1	1	1	1	1	1	0	0	0	0	1	1	0
35	49.2214	2023	4	9	9	12	8010.87	106	55617.8	574	1	1	1	1	1	1	1	1	1	1	1	1	1	1	1	1	1	1	1	1	0	0	1	0	0	1	1	0
35	49.9639	2010	5	3	10	18	2012.29	116	456360	575	0	0	0	0	0	0	0	0	0	0	0	0	0	0	0	0	0	0	0	0	1	0	0	0	0	1	0	1
34	54.8983	2011	6	11	16	13	5416.04	101	940967	576	0	0	0	0	0	0	0	0	0	0	0	0	0	0	0	0	0	0	0	0	0	0	1	0	0	1	0	1
21	37.8514	2012	1	7	8	17	9793.68	92	516547	577	0	0	0	0	0	0	0	0	0	0	0	0	0	0	0	0	0	0	0	0	0	1	0	0	1	0	0	1
28	48.029	2013	2	3	14	17	4199.39	110	622701	578	0	0	0	0	0	0	0	0	0	0	0	0	0	0	0	0	0	0	0	0	0	0	0	1	0	1	0	1
30	67.0865	2014	3	5	8	13	859.531	120	394067	579	0	0	0	0	0	0	0	0	0	0	0	0	0	0	0	0	0	0	0	0	0	1	0	0	0	1	0	1
32	42.404	2015	4	9	15	20	1739.69	87	392428	580	0	0	0	0	0	0	1	0	1	0	1	0	1	0	0	1	0	0	0	0	0	1	0	0	0	1	1	0
25	59.7237	2016	5	5	7	15	1926.76	102	988827	581	1	1	1	1	1	1	1	1	1	1	1	1	1	1	1	1	1	1	1	1	0	0	1	0	0	1	1	0
26	39.6816	2017	6	3	10	12	338.509	90	766242	582	1	1	1	1	1	1	1	1	1	1	1	1	1	1	1	1	1	1	1	1	0	1	0	0	0	1	1	0
26	57.6859	2018	1	10	17	15	2842.82	107	402911	583	1	1	1	1	1	1	1	1	1	1	1	1	1	1	1	1	1	1	1	1	0	0	1	0	0	1	1	0
34	53.0129	2019	2	6	10	10	3671.5	89	107399	584	1	1	1	1	1	1	1	1	1	1	1	1	1	1	1	1	1	1	1	1	1	0	0	0	1	0	1	0
32	54.2456	2020	3	9	10	11	2792.91	105	145246	585	1	1	1	1	1	1	1	1	1	1	1	1	1	1	1	1	1	1	1	1	0	0	1	0	0	1	1	0
31	50.0657	2021	4	9	16	15	1237.46	107	501665	586	1	1	1	1	1	1	1	1	1	1	1	1	1	1	1	1	1	1	1	1	1	0	0	0	0	1	1	0
25	57.413	2022	5	8	18	6	1345.32	101	737790	587	1	1	1	1	1	1	1	1	1	1	1	1	1	1	1	1	1	1	1	1	0	1	0	0	1	0	1	0
28	65.5901	2023	6	3	15	13	8727.57	76	612239	588	1	1	1	1	1	1	1	1	1	1	1	1	1	1	1	1	1	1	1	1	1	0	0	0	0	1	1	0
29	45.8283	2010	1	3	8	12	4284.18	93	976417	589	0	0	0	0	0	0	0	0	0	0	0	0	0	0	0	0	0	0	0	0	0	0	1	0	0	1	0	1
21	45.7968	2011	2	6	9	16	1047.39	97	3739.41	590	0	0	0	0	0	0	0	0	0	0	0	0	0	0	0	0	0	0	0	0	1	0	0	0	1	0	0	1
26	56.9719	2012	3	8	12	15	1538.77	99	44383.5	591	0	0	0	0	0	0	0	0	0	0	0	0	0	0	0	0	0	0	0	0	0	0	0	1	1	0	0	1
30	47.8904	2013	4	6	9	21	8913.41	108	342189	592	0	0	0	0	0	0	0	0	0	0	0	0	0	0	0	0	0	0	0	0	1	0	0	0	1	0	0	1
26	65.4109	2014	5	7	10	18	9107.25	101	880640	593	0	0	0	0	0	0	0	0	0	0	0	0	0	0	0	0	0	0	0	0	0	1	0	0	1	0	0	1
23	52.8483	2015	6	8	5	16	8431.17	104	246413	594	0	0	0	0	0	0	1	0	1	0	1	0	1	0	0	1	0	0	0	0	0	0	1	0	1	0	1	0
29	53.2196	2016	1	4	11	17	5514.04	85	463315	595	1	1	1	1	1	1	1	1	1	1	1	1	1	1	1	1	1	1	1	1	0	0	0	1	0	1	1	0
27	39.3147	2017	2	12	8	20	2685.5	117	639625	596	1	1	1	1	1	1	1	1	1	1	1	1	1	1	1	1	1	1	1	1	0	0	1	0	1	0	1	0
23	64.2572	2018	3	11	9	13	8055.72	101	409597	597	1	1	1	1	1	1	1	1	1	1	1	1	1	1	1	1	1	1	1	1	0	1	0	0	0	1	1	0
20	61.9957	2019	4	4	14	20	710.968	102	867453	598	1	1	1	1	1	1	1	1	1	1	1	1	1	1	1	1	1	1	1	1	1	0	0	0	0	1	1	0
31	33.2196	2020	5	1	15	20	845.473	115	422065	599	1	1	1	1	1	1	1	1	1	1	1	1	1	1	1	1	1	1	1	1	0	0	1	0	1	0	1	0
16	68.2881	2021	6	2	4	13	2819.11	97	559576	600	1	1	1	1	1	1	1	1	1	1	1	1	1	1	1	1	1	1	1	1	0	0	0	1	1	0	1	0
21	44.6479	2022	1	6	9	12	4967.61	82	2146.31	601	1	1	1	1	1	1	1	1	1	1	1	1	1	1	1	1	1	1	1	1	0	1	0	0	1	0	1	0
29	41.6434	2023	2	12	11	12	8567.56	108	212806	602	1	1	1	1	1	1	1	1	1	1	1	1	1	1	1	1	1	1	1	1	0	0	0	1	1	0	1	0
30	42.4153	2010	3	6	14	19	7087.85	86	950602	603	0	0	0	0	0	0	0	0	0	0	0	0	0	0	0	0	0	0	0	0	0	0	1	0	1	0	0	1
26	36.7587	2011	4	2	12	10	4187.04	91	470457	604	0	0	0	0	0	0	0	0	0	0	0	0	0	0	0	0	0	0	0	0	1	0	0	0	1	0	0	1
26	57.8847	2012	5	2	15	14	5413.83	113	857663	605	0	0	0	0	0	0	0	0	0	0	0	0	0	0	0	0	0	0	0	0	1	0	0	0	1	0	0	1
32	36.2328	2013	6	5	6	15	1475.46	99	157881	606	0	0	0	0	0	0	0	0	0	0	0	0	0	0	0	0	0	0	0	0	0	1	0	0	0	1	0	1
30	39.296	2014	1	10	10	18	5094.85	76	607788	607	0	0	0	0	0	0	0	0	0	0	0	0	0	0	0	0	0	0	0	0	0	0	1	0	0	1	0	1
32	40.1326	2015	2	8	10	14	1169.71	85	158293	608	0	0	0	0	0	0	1	0	1	0	1	0	1	0	0	1	0	0	0	0	1	0	0	0	1	0	1	0
39	55.3659	2016	3	8	14	17	1547.5	107	699764	609	1	1	1	1	1	1	1	1	1	1	1	1	1	1	1	1	1	1	1	1	0	1	0	0	1	0	1	0
30	45.5479	2017	4	11	15	9	8978.09	83	8137.91	610	1	1	1	1	1	1	1	1	1	1	1	1	1	1	1	1	1	1	1	1	0	0	0	1	0	1	1	0
28	49.965	2018	5	4	18	13	2684.43	101	34707.1	611	1	1	1	1	1	1	1	1	1	1	1	1	1	1	1	1	1	1	1	1	0	0	0	1	0	1	1	0
15	43.7619	2019	6	10	8	14	7516.31	99	398265	612	1	1	1	1	1	1	1	1	1	1	1	1	1	1	1	1	1	1	1	1	1	0	0	0	0	1	1	0
30	54.6085	2020	1	10	13	9	3460.61	95	289725	613	1	1	1	1	1	1	1	1	1	1	1	1	1	1	1	1	1	1	1	1	0	0	1	0	0	1	1	0
31	44.2248	2021	2	7	12	13	6374.76	108	722222	614	1	1	1	1	1	1	1	1	1	1	1	1	1	1	1	1	1	1	1	1	0	0	1	0	1	0	1	0
22	66.8761	2022	3	9	9	17	2151.13	86	246421	615	1	1	1	1	1	1	1	1	1	1	1	1	1	1	1	1	1	1	1	1	0	0	0	1	0	1	1	0
34	50.2566	2023	4	7	8	16	7235.06	97	607762	616	1	1	1	1	1	1	1	1	1	1	1	1	1	1	1	1	1	1	1	1	0	1	0	0	1	0	1	0
26	44.0969	2010	5	11	5	13	7786.21	111	447733	617	0	0	0	0	0	0	0	0	0	0	0	0	0	0	0	0	0	0	0	0	1	0	0	0	0	1	0	1
29	63.8202	2011	6	2	13	15	9599.03	91	148891	618	0	0	0	0	0	0	0	0	0	0	0	0	0	0	0	0	0	0	0	0	0	0	0	1	1	0	0	1
28	50.319	2012	1	12	6	15	9609.59	107	603767	619	0	0	0	0	0	0	0	0	0	0	0	0	0	0	0	0	0	0	0	0	0	0	1	0	1	0	0	1
26	39.9749	2013	2	12	12	12	4687.51	122	321093	620	0	0	0	0	0	0	0	0	0	0	0	0	0	0	0	0	0	0	0	0	0	0	1	0	1	0	0	1
26	40.4433	2014	3	4	9	12	9062.46	83	194848	621	0	0	0	0	0	0	0	0	0	0	0	0	0	0	0	0	0	0	0	0	0	0	1	0	0	1	0	1
32	54.9057	2015	4	9	11	12	6759.02	76	871166	622	0	0	0	0	0	0	1	0	1	0	1	0	1	0	0	1	0	0	0	0	1	0	0	0	0	1	1	0
25	38.2058	2016	5	2	9	14	6654.75	96	812960	623	1	1	1	1	1	1	1	1	1	1	1	1	1	1	1	1	1	1	1	1	0	0	0	1	1	0	1	0
16	65.5675	2017	6	7	14	17	6528.5	108	770608	624	1	1	1	1	1	1	1	1	1	1	1	1	1	1	1	1	1	1	1	1	1	0	0	0	1	0	1	0
33	40.9574	2018	1	12	8	11	4556.47	93	639791	625	1	1	1	1	1	1	1	1	1	1	1	1	1	1	1	1	1	1	1	1	0	0	0	1	1	0	1	0
30	34.973	2019	2	1	4	16	5165.59	124	705818	626	1	1	1	1	1	1	1	1	1	1	1	1	1	1	1	1	1	1	1	1	0	1	0	0	1	0	1	0
18	34.3516	2020	3	4	11	16	7191.06	103	610752	627	1	1	1	1	1	1	1	1	1	1	1	1	1	1	1	1	1	1	1	1	1	0	0	0	0	1	1	0
22	40.0583	2021	4	2	8	14	4063.37	110	375295	628	1	1	1	1	1	1	1	1	1	1	1	1	1	1	1	1	1	1	1	1	1	0	0	0	1	0	1	0
33	55.5753	2022	5	8	8	16	2190.93	91	903903	629	1	1	1	1	1	1	1	1	1	1	1	1	1	1	1	1	1	1	1	1	0	1	0	0	1	0	1	0
25	30.6722	2023	6	4	10	10	4152.38	100	480027	630	1	1	1	1	1	1	1	1	1	1	1	1	1	1	1	1	1	1	1	1	0	1	0	0	0	1	1	0
25	45.1192	2010	1	4	10	15	6064.41	115	428182	631	0	0	0	0	0	0	0	0	0	0	0	0	0	0	0	0	0	0	0	0	1	0	0	0	0	1	0	1
34	49.293	2011	2	9	7	12	4709.29	95	134321	632	0	0	0	0	0	0	0	0	0	0	0	0	0	0	0	0	0	0	0	0	0	0	1	0	0	1	0	1
18	35.8041	2012	3	11	12	19	5682.74	105	464940	633	0	0	0	0	0	0	0	0	0	0	0	0	0	0	0	0	0	0	0	0	1	0	0	0	0	1	0	1
27	51.8955	2013	4	4	8	14	4050.47	95	516492	634	0	0	0	0	0	0	0	0	0	0	0	0	0	0	0	0	0	0	0	0	1	0	0	0	0	1	0	1
23	23.7757	2014	5	1	15	19	144.654	97	115993	635	0	0	0	0	0	0	0	0	0	0	0	0	0	0	0	0	0	0	0	0	1	0	0	0	1	0	0	1
28	33.2306	2015	6	3	10	15	2012.44	84	657791	636	0	0	0	0	0	0	1	0	1	0	1	0	1	0	0	1	0	0	0	0	0	1	0	0	0	1	1	0
36	65.4276	2016	1	9	20	18	9712.07	111	287899	637	1	1	1	1	1	1	1	1	1	1	1	1	1	1	1	1	1	1	1	1	1	0	0	0	0	1	1	0
26	66.8123	2017	2	7	8	16	7050.63	93	522812	638	1	1	1	1	1	1	1	1	1	1	1	1	1	1	1	1	1	1	1	1	0	0	0	1	1	0	1	0
25	60.431	2018	3	7	5	12	960.447	101	448248	639	1	1	1	1	1	1	1	1	1	1	1	1	1	1	1	1	1	1	1	1	0	0	0	1	1	0	1	0
29	75.4097	2019	4	9	8	11	6794.98	78	585810	640	1	1	1	1	1	1	1	1	1	1	1	1	1	1	1	1	1	1	1	1	1	0	0	0	0	1	1	0
25	44.3822	2020	5	10	7	11	92.9969	119	631755	641	1	1	1	1	1	1	1	1	1	1	1	1	1	1	1	1	1	1	1	1	0	1	0	0	0	1	1	0
31	67.4405	2021	6	5	8	14	2627.83	99	10077.8	642	1	1	1	1	1	1	1	1	1	1	1	1	1	1	1	1	1	1	1	1	0	0	1	0	0	1	1	0
31	38.5854	2022	1	2	13	23	5023.64	99	123216	643	1	1	1	1	1	1	1	1	1	1	1	1	1	1	1	1	1	1	1	1	0	0	0	1	1	0	1	0
27	59.0933	2023	2	4	9	16	2894.94	105	613510	644	1	1	1	1	1	1	1	1	1	1	1	1	1	1	1	1	1	1	1	1	0	0	1	0	0	1	1	0
20	33.067	2010	3	1	10	13	5450.55	87	759061	645	0	0	0	0	0	0	0	0	0	0	0	0	0	0	0	0	0	0	0	0	0	0	0	1	1	0	0	1
32	55.3831	2011	4	5	11	12	6419.23	101	372989	646	0	0	0	0	0	0	0	0	0	0	0	0	0	0	0	0	0	0	0	0	1	0	0	0	0	1	0	1
17	28.5286	2012	5	12	11	8	4993.22	88	724596	647	0	0	0	0	0	0	0	0	0	0	0	0	0	0	0	0	0	0	0	0	0	1	0	0	1	0	0	1
40	33.457	2013	6	1	13	17	7519.56	103	105353	648	0	0	0	0	0	0	0	0	0	0	0	0	0	0	0	0	0	0	0	0	0	0	0	1	1	0	0	1
39	38.2786	2014	1	10	12	17	5581.14	98	143738	649	0	0	0	0	0	0	0	0	0	0	0	0	0	0	0	0	0	0	0	0	1	0	0	0	0	1	0	1
28	42.609	2015	2	6	5	12	8688.79	98	382778	650	0	0	0	0	0	0	1	0	1	0	1	0	1	0	0	1	0	0	0	0	1	0	0	0	1	0	1	0
26	51.925	2016	3	3	10	13	1224.33	98	411807	651	1	1	1	1	1	1	1	1	1	1	1	1	1	1	1	1	1	1	1	1	0	0	1	0	0	1	1	0
31	48.1026	2017	4	1	7	5	8158.41	115	576175	652	1	1	1	1	1	1	1	1	1	1	1	1	1	1	1	1	1	1	1	1	0	0	0	1	1	0	1	0
29	63.3369	2018	5	8	19	16	7246.25	94	725656	653	1	1	1	1	1	1	1	1	1	1	1	1	1	1	1	1	1	1	1	1	1	0	0	0	1	0	1	0
24	64.878	2019	6	4	10	23	9678.08	89	171339	654	1	1	1	1	1	1	1	1	1	1	1	1	1	1	1	1	1	1	1	1	0	0	1	0	0	1	1	0
22	58.6057	2020	1	3	12	17	9167.31	97	366544	655	1	1	1	1	1	1	1	1	1	1	1	1	1	1	1	1	1	1	1	1	0	0	1	0	0	1	1	0
28	45.9001	2021	2	1	12	21	1198.65	115	509489	656	1	1	1	1	1	1	1	1	1	1	1	1	1	1	1	1	1	1	1	1	0	0	0	1	1	0	1	0
23	50.096	2022	3	1	11	12	2048.07	87	651818	657	1	1	1	1	1	1	1	1	1	1	1	1	1	1	1	1	1	1	1	1	1	0	0	0	1	0	1	0
35	48.5573	2023	4	5	11	31	6573.51	110	120994	658	1	1	1	1	1	1	1	1	1	1	1	1	1	1	1	1	1	1	1	1	0	1	0	0	0	1	1	0
27	60.0107	2010	5	8	8	17	6220.49	92	502972	659	0	0	0	0	0	0	0	0	0	0	0	0	0	0	0	0	0	0	0	0	0	0	1	0	1	0	0	1
26	49.2566	2011	6	1	9	14	9831.74	91	141419	660	0	0	0	0	0	0	0	0	0	0	0	0	0	0	0	0	0	0	0	0	0	0	0	1	1	0	0	1
38	42.4761	2012	1	10	9	18	3962.68	93	107230	661	0	0	0	0	0	0	0	0	0	0	0	0	0	0	0	0	0	0	0	0	1	0	0	0	0	1	0	1
28	55.5174	2013	2	1	11	20	9675.98	101	965242	662	0	0	0	0	0	0	0	0	0	0	0	0	0	0	0	0	0	0	0	0	0	1	0	0	1	0	0	1
26	28.2178	2014	3	12	7	18	4783.86	109	249017	663	0	0	0	0	0	0	0	0	0	0	0	0	0	0	0	0	0	0	0	0	0	0	1	0	1	0	0	1
33	50.9251	2015	4	7	8	16	3132.36	111	780990	664	0	0	0	0	0	0	1	0	1	0	1	0	1	0	0	1	0	0	0	0	0	0	0	1	1	0	1	0
32	43.129	2016	5	4	17	17	8362.19	106	818011	665	1	1	1	1	1	1	1	1	1	1	1	1	1	1	1	1	1	1	1	1	0	0	1	0	0	1	1	0
22	46.4983	2017	6	7	19	15	5978.81	105	59016.5	666	1	1	1	1	1	1	1	1	1	1	1	1	1	1	1	1	1	1	1	1	0	0	0	1	1	0	1	0
31	55.9993	2018	1	1	10	21	6113.58	98	882279	667	1	1	1	1	1	1	1	1	1	1	1	1	1	1	1	1	1	1	1	1	0	0	0	1	1	0	1	0
25	52.3244	2019	2	10	10	15	6441.19	93	407265	668	1	1	1	1	1	1	1	1	1	1	1	1	1	1	1	1	1	1	1	1	1	0	0	0	0	1	1	0
33	56.2494	2020	3	2	10	18	9734.44	109	25130.7	669	1	1	1	1	1	1	1	1	1	1	1	1	1	1	1	1	1	1	1	1	0	0	1	0	1	0	1	0
22	50.2779	2021	4	3	12	11	5159.41	87	553070	670	1	1	1	1	1	1	1	1	1	1	1	1	1	1	1	1	1	1	1	1	0	0	0	1	0	1	1	0
31	41.6122	2022	5	1	8	13	3729.86	111	977739	671	1	1	1	1	1	1	1	1	1	1	1	1	1	1	1	1	1	1	1	1	0	1	0	0	1	0	1	0
31	39.8219	2023	6	3	5	15	1825.03	99	380486	672	1	1	1	1	1	1	1	1	1	1	1	1	1	1	1	1	1	1	1	1	0	0	1	0	0	1	1	0
35	49.522	2010	1	10	13	13	9311.68	94	586899	673	0	0	0	0	0	0	0	0	0	0	0	0	0	0	0	0	0	0	0	0	0	0	1	0	0	1	0	1
35	70.2224	2011	2	10	8	20	3395.66	93	863561	674	0	0	0	0	0	0	0	0	0	0	0	0	0	0	0	0	0	0	0	0	1	0	0	0	0	1	0	1
32	33.0237	2012	3	3	8	19	3276.97	110	535159	675	0	0	0	0	0	0	0	0	0	0	0	0	0	0	0	0	0	0	0	0	1	0	0	0	0	1	0	1
20	51.6838	2013	4	6	10	16	8789.65	104	988076	676	0	0	0	0	0	0	0	0	0	0	0	0	0	0	0	0	0	0	0	0	0	0	1	0	1	0	0	1
25	44.7777	2014	5	2	10	13	4114.9	110	828055	677	0	0	0	0	0	0	0	0	0	0	0	0	0	0	0	0	0	0	0	0	0	1	0	0	1	0	0	1
37	42.6821	2015	6	5	14	12	9795.02	106	282727	678	0	0	0	0	0	0	1	0	1	0	1	0	1	0	0	1	0	0	0	0	0	0	1	0	0	1	1	0
25	55.5645	2016	1	11	11	7	3749.31	98	650361	679	1	1	1	1	1	1	1	1	1	1	1	1	1	1	1	1	1	1	1	1	0	0	0	1	0	1	1	0
25	47.5944	2017	2	9	10	14	6180.33	99	801268	680	1	1	1	1	1	1	1	1	1	1	1	1	1	1	1	1	1	1	1	1	0	1	0	0	0	1	1	0
24	63.6559	2018	3	2	12	16	6152.23	95	765330	681	1	1	1	1	1	1	1	1	1	1	1	1	1	1	1	1	1	1	1	1	0	0	0	1	1	0	1	0
37	42.2126	2019	4	10	8	23	1112.99	94	868542	682	1	1	1	1	1	1	1	1	1	1	1	1	1	1	1	1	1	1	1	1	1	0	0	0	0	1	1	0
28	32.5684	2020	5	11	13	17	6811.86	105	745883	683	1	1	1	1	1	1	1	1	1	1	1	1	1	1	1	1	1	1	1	1	1	0	0	0	0	1	1	0
24	37.8838	2021	6	3	6	12	60.4071	103	658369	684	1	1	1	1	1	1	1	1	1	1	1	1	1	1	1	1	1	1	1	1	0	0	1	0	0	1	1	0
40	37.7953	2022	1	8	10	15	5599.2	96	437074	685	1	1	1	1	1	1	1	1	1	1	1	1	1	1	1	1	1	1	1	1	0	1	0	0	1	0	1	0
24	57.3131	2023	2	8	8	17	5417.53	112	681585	686	1	1	1	1	1	1	1	1	1	1	1	1	1	1	1	1	1	1	1	1	0	1	0	0	1	0	1	0
28	51.1797	2010	3	8	15	24	7268.94	111	504076	687	0	0	0	0	0	0	0	0	0	0	0	0	0	0	0	0	0	0	0	0	1	0	0	0	1	0	0	1
35	56.0566	2011	4	4	9	23	3412.59	79	890155	688	0	0	0	0	0	0	0	0	0	0	0	0	0	0	0	0	0	0	0	0	0	0	0	1	0	1	0	1
19	52.5526	2012	5	10	10	19	2210.42	99	837075	689	0	0	0	0	0	0	0	0	0	0	0	0	0	0	0	0	0	0	0	0	0	0	0	1	0	1	0	1
32	59.3934	2013	6	4	13	16	2089.07	103	549032	690	0	0	0	0	0	0	0	0	0	0	0	0	0	0	0	0	0	0	0	0	0	0	1	0	0	1	0	1
35	61.8999	2014	1	10	9	18	4085.72	108	479896	691	0	0	0	0	0	0	0	0	0	0	0	0	0	0	0	0	0	0	0	0	0	1	0	0	0	1	0	1
26	59.5208	2015	2	10	14	12	501.553	100	25901.5	692	0	0	0	0	0	0	1	0	1	0	1	0	1	0	0	1	0	0	0	0	1	0	0	0	0	1	1	0
29	45.717	2016	3	5	9	20	7441.29	91	429091	693	1	1	1	1	1	1	1	1	1	1	1	1	1	1	1	1	1	1	1	1	0	0	0	1	0	1	1	0
26	41.2698	2017	4	1	11	14	9037.38	101	673307	694	1	1	1	1	1	1	1	1	1	1	1	1	1	1	1	1	1	1	1	1	1	0	0	0	1	0	1	0
32	55.3983	2018	5	7	8	15	8511.31	118	536813	695	1	1	1	1	1	1	1	1	1	1	1	1	1	1	1	1	1	1	1	1	0	1	0	0	1	0	1	0
20	59.2503	2019	6	11	9	11	2930.75	77	100716	696	1	1	1	1	1	1	1	1	1	1	1	1	1	1	1	1	1	1	1	1	0	1	0	0	0	1	1	0
28	40.3174	2020	1	1	12	17	6342.85	90	573078	697	1	1	1	1	1	1	1	1	1	1	1	1	1	1	1	1	1	1	1	1	1	0	0	0	1	0	1	0
19	58.27	2021	2	9	10	16	1807.12	111	271672	698	1	1	1	1	1	1	1	1	1	1	1	1	1	1	1	1	1	1	1	1	0	1	0	0	0	1	1	0
25	43.055	2022	3	10	10	21	7621.54	110	605394	699	1	1	1	1	1	1	1	1	1	1	1	1	1	1	1	1	1	1	1	1	0	0	0	1	0	1	1	0
27	47.4187	2023	4	4	4	13	8248.3	96	406541	700	1	1	1	1	1	1	1	1	1	1	1	1	1	1	1	1	1	1	1	1	0	1	0	0	0	1	1	0
35	44.9049	2010	5	11	9	14	8005.65	115	265660	701	0	0	0	0	0	0	0	0	0	0	0	0	0	0	0	0	0	0	0	0	0	0	0	1	0	1	0	1
31	45.9088	2011	6	7	12	15	7707.84	103	18880.3	702	0	0	0	0	0	0	0	0	0	0	0	0	0	0	0	0	0	0	0	0	0	0	0	1	1	0	0	1
27	23.4467	2012	1	4	9	14	7301.96	114	496384	703	0	0	0	0	0	0	0	0	0	0	0	0	0	0	0	0	0	0	0	0	1	0	0	0	0	1	0	1
19	52.5186	2013	2	6	9	15	6359.08	92	428311	704	0	0	0	0	0	0	0	0	0	0	0	0	0	0	0	0	0	0	0	0	0	1	0	0	1	0	0	1
29	40.6845	2014	3	8	10	13	4144.31	102	308834	705	0	0	0	0	0	0	0	0	0	0	0	0	0	0	0	0	0	0	0	0	0	1	0	0	1	0	0	1
22	43.7321	2015	4	10	11	18	4166.89	79	812864	706	0	0	0	0	0	0	1	0	1	0	1	0	1	0	0	1	0	0	0	0	1	0	0	0	0	1	1	0
17	38.9806	2016	5	1	11	14	4375.57	78	46126.9	707	1	1	1	1	1	1	1	1	1	1	1	1	1	1	1	1	1	1	1	1	1	0	0	0	1	0	1	0
28	48.7523	2017	6	9	4	14	4023.91	108	268172	708	1	1	1	1	1	1	1	1	1	1	1	1	1	1	1	1	1	1	1	1	0	1	0	0	0	1	1	0
31	47.1058	2018	1	10	11	15	7343.62	91	541422	709	1	1	1	1	1	1	1	1	1	1	1	1	1	1	1	1	1	1	1	1	0	0	0	1	0	1	1	0
32	59.4459	2019	2	3	15	11	6357.94	101	70437.4	710	1	1	1	1	1	1	1	1	1	1	1	1	1	1	1	1	1	1	1	1	1	0	0	0	0	1	1	0
36	57.1018	2020	3	7	7	21	3277.94	106	832768	711	1	1	1	1	1	1	1	1	1	1	1	1	1	1	1	1	1	1	1	1	1	0	0	0	1	0	1	0
39	54.9979	2021	4	5	7	15	3422.99	107	382589	712	1	1	1	1	1	1	1	1	1	1	1	1	1	1	1	1	1	1	1	1	0	0	0	1	0	1	1	0
34	29.3425	2022	5	11	14	16	4502.61	95	237614	713	1	1	1	1	1	1	1	1	1	1	1	1	1	1	1	1	1	1	1	1	0	1	0	0	0	1	1	0
37	53.1339	2023	6	10	8	16	2987.53	72	284599	714	1	1	1	1	1	1	1	1	1	1	1	1	1	1	1	1	1	1	1	1	0	1	0	0	0	1	1	0
31	30.6159	2010	1	3	9	16	4661.09	102	809412	715	0	0	0	0	0	0	0	0	0	0	0	0	0	0	0	0	0	0	0	0	1	0	0	0	0	1	0	1
36	73.7708	2011	2	9	7	18	9297.55	101	622808	716	0	0	0	0	0	0	0	0	0	0	0	0	0	0	0	0	0	0	0	0	1	0	0	0	0	1	0	1
33	50.9526	2012	3	1	11	12	609.966	107	281613	717	0	0	0	0	0	0	0	0	0	0	0	0	0	0	0	0	0	0	0	0	0	0	1	0	1	0	0	1
26	37.7174	2013	4	10	4	14	1473.76	91	268581	718	0	0	0	0	0	0	0	0	0	0	0	0	0	0	0	0	0	0	0	0	0	0	0	1	0	1	0	1
29	49.9955	2014	5	1	8	18	6327.27	104	864670	719	0	0	0	0	0	0	0	0	0	0	0	0	0	0	0	0	0	0	0	0	0	1	0	0	1	0	0	1
21	51.8162	2015	6	5	14	15	1622.99	93	243086	720	0	0	0	0	0	0	1	0	1	0	1	0	1	0	0	1	0	0	0	0	0	0	1	0	0	1	1	0
39	60.5913	2016	1	3	9	14	7170.85	99	383022	721	1	1	1	1	1	1	1	1	1	1	1	1	1	1	1	1	1	1	1	1	1	0	0	0	0	1	1	0
24	61.6579	2017	2	5	11	12	1526.02	85	640433	722	1	1	1	1	1	1	1	1	1	1	1	1	1	1	1	1	1	1	1	1	0	0	1	0	0	1	1	0
29	11.7481	2018	3	12	6	11	4782.6	99	256081	723	1	1	1	1	1	1	1	1	1	1	1	1	1	1	1	1	1	1	1	1	1	0	0	0	1	0	1	0
21	59.7341	2019	4	7	9	15	2835.84	91	690618	724	1	1	1	1	1	1	1	1	1	1	1	1	1	1	1	1	1	1	1	1	0	0	1	0	1	0	1	0
26	31.2529	2020	5	8	9	27	9637.81	87	853434	725	1	1	1	1	1	1	1	1	1	1	1	1	1	1	1	1	1	1	1	1	0	1	0	0	1	0	1	0
23	56.963	2021	6	12	5	14	7176.28	105	874149	726	1	1	1	1	1	1	1	1	1	1	1	1	1	1	1	1	1	1	1	1	0	0	0	1	1	0	1	0
21	34.4829	2022	1	11	7	26	4330.81	90	153286	727	1	1	1	1	1	1	1	1	1	1	1	1	1	1	1	1	1	1	1	1	0	1	0	0	0	1	1	0
28	47.828	2023	2	7	12	14	3845.04	103	856937	728	1	1	1	1	1	1	1	1	1	1	1	1	1	1	1	1	1	1	1	1	1	0	0	0	1	0	1	0
19	52.0033	2010	3	8	10	23	7200.44	100	135834	729	0	0	0	0	0	0	0	0	0	0	0	0	0	0	0	0	0	0	0	0	0	0	0	1	1	0	0	1
29	72.4446	2011	4	4	8	12	2533.96	95	257537	730	0	0	0	0	0	0	0	0	0	0	0	0	0	0	0	0	0	0	0	0	0	0	0	1	0	1	0	1
23	44.0187	2012	5	6	11	12	7043.3	95	416427	731	0	0	0	0	0	0	0	0	0	0	0	0	0	0	0	0	0	0	0	0	0	0	1	0	1	0	0	1
32	73.764	2013	6	3	11	16	3704.41	108	817790	732	0	0	0	0	0	0	0	0	0	0	0	0	0	0	0	0	0	0	0	0	0	0	0	1	0	1	0	1
24	35.7714	2014	1	4	8	9	7847.61	104	173675	733	0	0	0	0	0	0	0	0	0	0	0	0	0	0	0	0	0	0	0	0	1	0	0	0	0	1	0	1
28	45.8234	2015	2	9	8	12	6731.1	96	94443.7	734	0	0	0	0	0	0	1	0	1	0	1	0	1	0	0	1	0	0	0	0	0	0	1	0	0	1	1	0
21	43.281	2016	3	9	8	19	6636.12	95	803303	735	1	1	1	1	1	1	1	1	1	1	1	1	1	1	1	1	1	1	1	1	0	0	0	1	0	1	1	0
29	40.6069	2017	4	4	7	21	2944.07	70	564449	736	1	1	1	1	1	1	1	1	1	1	1	1	1	1	1	1	1	1	1	1	1	0	0	0	0	1	1	0
18	55.0034	2018	5	6	10	5	4270.32	109	402173	737	1	1	1	1	1	1	1	1	1	1	1	1	1	1	1	1	1	1	1	1	0	0	0	1	1	0	1	0
32	54.9578	2019	6	10	10	11	8673.12	115	25399.8	738	1	1	1	1	1	1	1	1	1	1	1	1	1	1	1	1	1	1	1	1	1	0	0	0	0	1	1	0
23	27.0773	2020	1	2	9	13	7148.36	95	18052.7	739	1	1	1	1	1	1	1	1	1	1	1	1	1	1	1	1	1	1	1	1	0	1	0	0	1	0	1	0
29	40.3749	2021	2	6	11	8	3089.35	120	657838	740	1	1	1	1	1	1	1	1	1	1	1	1	1	1	1	1	1	1	1	1	0	1	0	0	1	0	1	0
26	33.1416	2022	3	11	10	15	6020.67	91	635990	741	1	1	1	1	1	1	1	1	1	1	1	1	1	1	1	1	1	1	1	1	1	0	0	0	0	1	1	0
26	62.2093	2023	4	9	8	16	3788.86	97	143256	742	1	1	1	1	1	1	1	1	1	1	1	1	1	1	1	1	1	1	1	1	1	0	0	0	0	1	1	0
38	58.5896	2010	5	11	8	16	5982.19	107	371851	743	0	0	0	0	0	0	0	0	0	0	0	0	0	0	0	0	0	0	0	0	0	0	0	1	0	1	0	1
32	54.9513	2011	6	5	8	10	6297.94	86	471638	744	0	0	0	0	0	0	0	0	0	0	0	0	0	0	0	0	0	0	0	0	0	0	0	1	0	1	0	1
34	68.9632	2012	1	6	8	11	7652.91	109	241991	745	0	0	0	0	0	0	0	0	0	0	0	0	0	0	0	0	0	0	0	0	0	0	1	0	1	0	0	1
16	50.4584	2013	2	9	7	15	2038.76	115	608754	746	0	0	0	0	0	0	0	0	0	0	0	0	0	0	0	0	0	0	0	0	1	0	0	0	0	1	0	1
24	53.2322	2014	3	6	10	18	7812.59	121	599232	747	0	0	0	0	0	0	0	0	0	0	0	0	0	0	0	0	0	0	0	0	0	1	0	0	1	0	0	1
24	39.0275	2015	4	11	10	18	2199.21	97	68690.4	748	0	0	0	0	0	0	1	0	1	0	1	0	1	0	0	1	0	0	0	0	0	1	0	0	0	1	1	0
30	71.1922	2016	5	7	10	15	4991.17	129	827438	749	1	1	1	1	1	1	1	1	1	1	1	1	1	1	1	1	1	1	1	1	0	0	1	0	1	0	1	0
33	47.9137	2017	6	4	3	21	6808.26	101	815725	750	1	1	1	1	1	1	1	1	1	1	1	1	1	1	1	1	1	1	1	1	0	1	0	0	0	1	1	0
33	44.1273	2018	1	5	9	15	3518.69	104	821303	751	1	1	1	1	1	1	1	1	1	1	1	1	1	1	1	1	1	1	1	1	0	1	0	0	0	1	1	0
26	45.1579	2019	2	12	11	16	447.957	116	863840	752	1	1	1	1	1	1	1	1	1	1	1	1	1	1	1	1	1	1	1	1	0	0	0	1	1	0	1	0
28	72.2915	2020	3	4	7	16	9084.1	113	447405	753	1	1	1	1	1	1	1	1	1	1	1	1	1	1	1	1	1	1	1	1	1	0	0	0	0	1	1	0
39	39.4511	2021	4	1	6	10	977.99	109	610030	754	1	1	1	1	1	1	1	1	1	1	1	1	1	1	1	1	1	1	1	1	1	0	0	0	1	0	1	0
29	54.6541	2022	5	12	6	15	5235.33	96	761672	755	1	1	1	1	1	1	1	1	1	1	1	1	1	1	1	1	1	1	1	1	0	0	0	1	1	0	1	0
27	48.0658	2023	6	12	9	13	8264.86	98	110166	756	1	1	1	1	1	1	1	1	1	1	1	1	1	1	1	1	1	1	1	1	1	0	0	0	1	0	1	0
20	59.6536	2010	1	11	15	16	3565.93	93	239116	757	0	0	0	0	0	0	0	0	0	0	0	0	0	0	0	0	0	0	0	0	0	0	1	0	0	1	0	1
23	58.6761	2011	2	8	9	11	5508.46	95	70677.1	758	0	0	0	0	0	0	0	0	0	0	0	0	0	0	0	0	0	0	0	0	0	1	0	0	1	0	0	1
26	39.2454	2012	3	5	13	10	1761.53	94	112799	759	0	0	0	0	0	0	0	0	0	0	0	0	0	0	0	0	0	0	0	0	0	0	0	1	0	1	0	1
24	26.0389	2013	4	9	14	19	2697	110	68219	760	0	0	0	0	0	0	0	0	0	0	0	0	0	0	0	0	0	0	0	0	0	1	0	0	0	1	0	1
25	68.4595	2014	5	6	13	16	6083.84	105	924115	761	0	0	0	0	0	0	0	0	0	0	0	0	0	0	0	0	0	0	0	0	0	0	0	1	1	0	0	1
34	71.4341	2015	6	9	18	16	6342.89	89	329027	762	0	0	0	0	0	0	1	0	1	0	1	0	1	0	0	1	0	0	0	0	1	0	0	0	0	1	1	0
21	43.504	2016	1	12	12	16	6524.24	105	904726	763	1	1	1	1	1	1	1	1	1	1	1	1	1	1	1	1	1	1	1	1	0	0	1	0	1	0	1	0
32	66.2754	2017	2	9	12	18	9151.72	111	458582	764	1	1	1	1	1	1	1	1	1	1	1	1	1	1	1	1	1	1	1	1	0	1	0	0	0	1	1	0
25	56.2613	2018	3	11	16	16	1319.12	76	438362	765	1	1	1	1	1	1	1	1	1	1	1	1	1	1	1	1	1	1	1	1	1	0	0	0	0	1	1	0
18	47.6978	2019	4	10	9	17	7888.35	93	638726	766	1	1	1	1	1	1	1	1	1	1	1	1	1	1	1	1	1	1	1	1	0	1	0	0	0	1	1	0
25	57.2765	2020	5	4	9	17	933.283	106	896330	767	1	1	1	1	1	1	1	1	1	1	1	1	1	1	1	1	1	1	1	1	0	0	1	0	0	1	1	0
28	49.9614	2021	6	6	10	15	6078.6	100	787326	768	1	1	1	1	1	1	1	1	1	1	1	1	1	1	1	1	1	1	1	1	0	0	1	0	1	0	1	0
39	56.8226	2022	1	5	15	17	5752.05	89	691100	769	1	1	1	1	1	1	1	1	1	1	1	1	1	1	1	1	1	1	1	1	1	0	0	0	0	1	1	0
30	52.6675	2023	2	5	1	15	6359.38	115	303457	770	1	1	1	1	1	1	1	1	1	1	1	1	1	1	1	1	1	1	1	1	0	1	0	0	0	1	1	0
27	54.4284	2010	3	4	6	18	2103.9	94	936195	771	0	0	0	0	0	0	0	0	0	0	0	0	0	0	0	0	0	0	0	0	1	0	0	0	0	1	0	1
31	48.399	2011	4	5	9	13	4774.44	82	864842	772	0	0	0	0	0	0	0	0	0	0	0	0	0	0	0	0	0	0	0	0	0	1	0	0	0	1	0	1
27	53.0273	2012	5	4	12	15	9117.13	108	486434	773	0	0	0	0	0	0	0	0	0	0	0	0	0	0	0	0	0	0	0	0	0	0	0	1	0	1	0	1
23	64.3176	2013	6	12	7	15	1672.63	109	357066	774	0	0	0	0	0	0	0	0	0	0	0	0	0	0	0	0	0	0	0	0	0	1	0	0	1	0	0	1
27	57.6036	2014	1	10	13	10	1384.33	86	605284	775	0	0	0	0	0	0	0	0	0	0	0	0	0	0	0	0	0	0	0	0	0	1	0	0	0	1	0	1
28	54.5788	2015	2	12	9	12	7521.78	98	68575.8	776	0	0	0	0	0	0	1	0	1	0	1	0	1	0	0	1	0	0	0	0	1	0	0	0	1	0	1	0
28	52.4781	2016	3	4	8	20	653.99	87	567043	777	1	1	1	1	1	1	1	1	1	1	1	1	1	1	1	1	1	1	1	1	0	0	1	0	0	1	1	0
18	49.8832	2017	4	3	9	10	4518.46	91	762704	778	1	1	1	1	1	1	1	1	1	1	1	1	1	1	1	1	1	1	1	1	1	0	0	0	0	1	1	0
28	35.1954	2018	5	1	7	26	4747.97	105	594646	779	1	1	1	1	1	1	1	1	1	1	1	1	1	1	1	1	1	1	1	1	0	0	0	1	1	0	1	0
19	41.1979	2019	6	7	11	14	845.449	103	711807	780	1	1	1	1	1	1	1	1	1	1	1	1	1	1	1	1	1	1	1	1	1	0	0	0	1	0	1	0
31	59.9859	2020	1	8	7	13	6817.09	112	896141	781	1	1	1	1	1	1	1	1	1	1	1	1	1	1	1	1	1	1	1	1	0	0	1	0	1	0	1	0
31	52.0885	2021	2	4	15	16	2776.53	102	547853	782	1	1	1	1	1	1	1	1	1	1	1	1	1	1	1	1	1	1	1	1	0	0	1	0	0	1	1	0
38	44.9156	2022	3	1	7	12	5645.19	105	36141	783	1	1	1	1	1	1	1	1	1	1	1	1	1	1	1	1	1	1	1	1	0	0	0	1	1	0	1	0
27	56.5339	2023	4	9	9	12	3533.76	110	688980	784	1	1	1	1	1	1	1	1	1	1	1	1	1	1	1	1	1	1	1	1	0	1	0	0	0	1	1	0
27	39.9007	2010	5	10	11	15	4546.42	98	958239	785	0	0	0	0	0	0	0	0	0	0	0	0	0	0	0	0	0	0	0	0	0	1	0	0	0	1	0	1
27	52.0332	2011	6	8	11	7	7646.97	92	923809	786	0	0	0	0	0	0	0	0	0	0	0	0	0	0	0	0	0	0	0	0	1	0	0	0	1	0	0	1
27	41.6549	2012	1	4	10	13	6493.44	97	105193	787	0	0	0	0	0	0	0	0	0	0	0	0	0	0	0	0	0	0	0	0	0	1	0	0	0	1	0	1
27	43.7474	2013	2	10	11	12	8708.02	100	371917	788	0	0	0	0	0	0	0	0	0	0	0	0	0	0	0	0	0	0	0	0	0	1	0	0	0	1	0	1
31	55.1148	2014	3	5	16	10	2250.23	105	320903	789	0	0	0	0	0	0	0	0	0	0	0	0	0	0	0	0	0	0	0	0	1	0	0	0	0	1	0	1
30	44.0065	2015	4	7	12	21	1450.81	89	844065	790	0	0	0	0	0	0	1	0	1	0	1	0	1	0	0	1	0	0	0	0	0	1	0	0	1	0	1	0
24	49.0612	2016	5	8	10	8	5918.36	112	484822	791	1	1	1	1	1	1	1	1	1	1	1	1	1	1	1	1	1	1	1	1	0	1	0	0	1	0	1	0
19	53.1263	2017	6	7	15	17	7267.98	121	292284	792	1	1	1	1	1	1	1	1	1	1	1	1	1	1	1	1	1	1	1	1	0	0	1	0	1	0	1	0
29	38.7281	2018	1	5	11	22	2062.17	96	173988	793	1	1	1	1	1	1	1	1	1	1	1	1	1	1	1	1	1	1	1	1	0	1	0	0	0	1	1	0
23	73.7891	2019	2	2	12	10	5981.37	93	917112	794	1	1	1	1	1	1	1	1	1	1	1	1	1	1	1	1	1	1	1	1	0	0	1	0	1	0	1	0
22	60.4614	2020	3	9	13	14	2145.32	88	836514	795	1	1	1	1	1	1	1	1	1	1	1	1	1	1	1	1	1	1	1	1	0	1	0	0	0	1	1	0
26	52.9781	2021	4	4	10	17	2517.42	90	435368	796	1	1	1	1	1	1	1	1	1	1	1	1	1	1	1	1	1	1	1	1	1	0	0	0	0	1	1	0
30	32.1251	2022	5	7	12	21	5447.8	108	621085	797	1	1	1	1	1	1	1	1	1	1	1	1	1	1	1	1	1	1	1	1	0	0	0	1	1	0	1	0
21	60.0449	2023	6	5	9	12	2372.3	104	409141	798	1	1	1	1	1	1	1	1	1	1	1	1	1	1	1	1	1	1	1	1	0	1	0	0	0	1	1	0
21	62.4421	2010	1	11	10	17	6613.36	101	374202	799	0	0	0	0	0	0	0	0	0	0	0	0	0	0	0	0	0	0	0	0	0	0	1	0	0	1	0	1
25	55.1169	2011	2	3	10	15	1155.12	104	732985	800	0	0	0	0	0	0	0	0	0	0	0	0	0	0	0	0	0	0	0	0	0	0	0	1	0	1	0	1
18	54.7477	2012	3	7	7	16	1964.28	101	274669	801	0	0	0	0	0	0	0	0	0	0	0	0	0	0	0	0	0	0	0	0	1	0	0	0	1	0	0	1
23	44.8313	2013	4	2	17	10	8116.43	95	728713	802	0	0	0	0	0	0	0	0	0	0	0	0	0	0	0	0	0	0	0	0	0	1	0	0	1	0	0	1
27	33.4025	2014	5	10	10	15	651.513	100	572190	803	0	0	0	0	0	0	0	0	0	0	0	0	0	0	0	0	0	0	0	0	0	1	0	0	0	1	0	1
28	52.2401	2015	6	9	17	17	6837.17	96	925366	804	0	0	0	0	0	0	1	0	1	0	1	0	1	0	0	1	0	0	0	0	0	0	0	1	0	1	1	0
24	68.0725	2016	1	4	10	10	1566.02	102	570429	805	1	1	1	1	1	1	1	1	1	1	1	1	1	1	1	1	1	1	1	1	0	0	1	0	0	1	1	0
30	51.8973	2017	2	6	9	18	1538.95	101	681455	806	1	1	1	1	1	1	1	1	1	1	1	1	1	1	1	1	1	1	1	1	1	0	0	0	1	0	1	0
21	38.3707	2018	3	2	14	9	276.255	113	886452	807	1	1	1	1	1	1	1	1	1	1	1	1	1	1	1	1	1	1	1	1	0	0	1	0	1	0	1	0
21	80.1762	2019	4	9	13	13	3629.42	87	843545	808	1	1	1	1	1	1	1	1	1	1	1	1	1	1	1	1	1	1	1	1	0	1	0	0	0	1	1	0
28	46.1428	2020	5	12	11	17	5535.71	116	992771	809	1	1	1	1	1	1	1	1	1	1	1	1	1	1	1	1	1	1	1	1	1	0	0	0	1	0	1	0
26	55.6275	2021	6	8	19	19	1547.61	102	753510	810	1	1	1	1	1	1	1	1	1	1	1	1	1	1	1	1	1	1	1	1	0	0	0	1	1	0	1	0
32	58.862	2022	1	3	7	14	7220.45	102	886401	811	1	1	1	1	1	1	1	1	1	1	1	1	1	1	1	1	1	1	1	1	0	1	0	0	0	1	1	0
19	46.4353	2023	2	3	12	17	5447.5	87	316992	812	1	1	1	1	1	1	1	1	1	1	1	1	1	1	1	1	1	1	1	1	0	1	0	0	0	1	1	0
30	52.491	2010	3	4	12	13	9644.01	82	944804	813	0	0	0	0	0	0	0	0	0	0	0	0	0	0	0	0	0	0	0	0	0	0	0	1	0	1	0	1
26	46.3083	2011	4	12	7	12	9464.34	107	897679	814	0	0	0	0	0	0	0	0	0	0	0	0	0	0	0	0	0	0	0	0	0	0	1	0	1	0	0	1
21	50.4163	2012	5	10	10	9	1895.39	88	12730.1	815	0	0	0	0	0	0	0	0	0	0	0	0	0	0	0	0	0	0	0	0	0	0	1	0	0	1	0	1
26	62.1738	2013	6	9	14	20	4880.16	83	168132	816	0	0	0	0	0	0	0	0	0	0	0	0	0	0	0	0	0	0	0	0	0	0	1	0	0	1	0	1
26	59.5892	2014	1	3	12	10	3216.8	118	472536	817	0	0	0	0	0	0	0	0	0	0	0	0	0	0	0	0	0	0	0	0	0	0	1	0	0	1	0	1
13	45.6394	2015	2	6	2	12	8271.43	104	846766	818	0	0	0	0	0	0	1	0	1	0	1	0	1	0	0	1	0	0	0	0	1	0	0	0	1	0	1	0
23	64.3981	2016	3	3	3	9	4595.12	104	419629	819	1	1	1	1	1	1	1	1	1	1	1	1	1	1	1	1	1	1	1	1	0	0	1	0	0	1	1	0
39	58.1656	2017	4	2	9	14	9698.29	120	186978	820	1	1	1	1	1	1	1	1	1	1	1	1	1	1	1	1	1	1	1	1	0	1	0	0	1	0	1	0
30	32.4202	2018	5	8	12	14	5959.28	112	902357	821	1	1	1	1	1	1	1	1	1	1	1	1	1	1	1	1	1	1	1	1	0	0	0	1	1	0	1	0
24	49.5196	2019	6	2	13	14	9888.78	104	836522	822	1	1	1	1	1	1	1	1	1	1	1	1	1	1	1	1	1	1	1	1	0	1	0	0	1	0	1	0
26	64.9444	2020	1	1	9	14	2162.73	92	871699	823	1	1	1	1	1	1	1	1	1	1	1	1	1	1	1	1	1	1	1	1	0	0	0	1	1	0	1	0
22	18.5448	2021	2	8	16	17	993.31	95	456502	824	1	1	1	1	1	1	1	1	1	1	1	1	1	1	1	1	1	1	1	1	1	0	0	0	1	0	1	0
29	44.6688	2022	3	2	13	15	8245.23	94	608281	825	1	1	1	1	1	1	1	1	1	1	1	1	1	1	1	1	1	1	1	1	0	1	0	0	1	0	1	0
25	59.5208	2023	4	12	13	12	2863.94	96	514970	826	1	1	1	1	1	1	1	1	1	1	1	1	1	1	1	1	1	1	1	1	1	0	0	0	1	0	1	0
27	54.6925	2010	5	4	9	19	3553.28	83	33301.9	827	0	0	0	0	0	0	0	0	0	0	0	0	0	0	0	0	0	0	0	0	0	1	0	0	0	1	0	1
28	41.0455	2011	6	6	9	15	6664.49	87	973339	828	0	0	0	0	0	0	0	0	0	0	0	0	0	0	0	0	0	0	0	0	0	1	0	0	1	0	0	1
20	55.3505	2012	1	11	7	22	8385.41	103	771383	829	0	0	0	0	0	0	0	0	0	0	0	0	0	0	0	0	0	0	0	0	0	1	0	0	0	1	0	1
35	42.4907	2013	2	5	9	14	6959.61	84	225115	830	0	0	0	0	0	0	0	0	0	0	0	0	0	0	0	0	0	0	0	0	0	1	0	0	0	1	0	1
30	39.5222	2014	3	8	9	17	563.752	107	376169	831	0	0	0	0	0	0	0	0	0	0	0	0	0	0	0	0	0	0	0	0	1	0	0	0	1	0	0	1
22	27.9948	2015	4	9	13	6	4959.78	93	852849	832	0	0	0	0	0	0	1	0	1	0	1	0	1	0	0	1	0	0	0	0	0	0	0	1	0	1	1	0
34	58.5082	2016	5	4	11	17	4383.83	88	774680	833	1	1	1	1	1	1	1	1	1	1	1	1	1	1	1	1	1	1	1	1	0	0	1	0	0	1	1	0
31	52.4119	2017	6	7	10	12	9046.02	106	250022	834	1	1	1	1	1	1	1	1	1	1	1	1	1	1	1	1	1	1	1	1	0	0	0	1	1	0	1	0
18	52.692	2018	1	12	10	15	6370.68	110	83910.9	835	1	1	1	1	1	1	1	1	1	1	1	1	1	1	1	1	1	1	1	1	1	0	0	0	1	0	1	0
20	66.2454	2019	2	8	13	20	2735.81	101	510926	836	1	1	1	1	1	1	1	1	1	1	1	1	1	1	1	1	1	1	1	1	0	0	1	0	1	0	1	0
34	38.2246	2020	3	6	13	14	3147.36	108	265120	837	1	1	1	1	1	1	1	1	1	1	1	1	1	1	1	1	1	1	1	1	0	0	0	1	1	0	1	0
29	44.5494	2021	4	12	5	17	4668.38	94	452008	838	1	1	1	1	1	1	1	1	1	1	1	1	1	1	1	1	1	1	1	1	0	1	0	0	1	0	1	0
30	41.9022	2022	5	10	9	14	3195	90	366800	839	1	1	1	1	1	1	1	1	1	1	1	1	1	1	1	1	1	1	1	1	0	1	0	0	0	1	1	0
20	48.8148	2023	6	2	8	17	7367.27	106	973947	840	1	1	1	1	1	1	1	1	1	1	1	1	1	1	1	1	1	1	1	1	0	0	1	0	1	0	1	0
32	72.4367	2010	1	8	8	10	2655.14	84	469504	841	0	0	0	0	0	0	0	0	0	0	0	0	0	0	0	0	0	0	0	0	0	1	0	0	1	0	0	1
39	61.0531	2011	2	11	7	14	8133.78	95	898551	842	0	0	0	0	0	0	0	0	0	0	0	0	0	0	0	0	0	0	0	0	0	0	0	1	0	1	0	1
21	40.9258	2012	3	11	12	12	5434.8	97	145108	843	0	0	0	0	0	0	0	0	0	0	0	0	0	0	0	0	0	0	0	0	1	0	0	0	0	1	0	1
25	56.1006	2013	4	5	13	11	9632	86	530983	844	0	0	0	0	0	0	0	0	0	0	0	0	0	0	0	0	0	0	0	0	0	0	0	1	0	1	0	1
30	39.1658	2014	5	10	10	13	8970.96	107	19586.2	845	0	0	0	0	0	0	0	0	0	0	0	0	0	0	0	0	0	0	0	0	0	1	0	0	0	1	0	1
25	40.408	2015	6	3	6	11	4746	97	554300	846	0	0	0	0	0	0	1	0	1	0	1	0	1	0	0	1	0	0	0	0	1	0	0	0	0	1	1	0
18	56.4339	2016	1	2	16	18	1570.83	90	219872	847	1	1	1	1	1	1	1	1	1	1	1	1	1	1	1	1	1	1	1	1	0	0	1	0	1	0	1	0
30	60.596	2017	2	3	11	12	2531.67	104	533498	848	1	1	1	1	1	1	1	1	1	1	1	1	1	1	1	1	1	1	1	1	0	0	0	1	0	1	1	0
26	46.8783	2018	3	11	11	16	4632.65	103	298501	849	1	1	1	1	1	1	1	1	1	1	1	1	1	1	1	1	1	1	1	1	0	0	1	0	0	1	1	0
25	31.1821	2019	4	9	3	16	5860	110	85884.9	850	1	1	1	1	1	1	1	1	1	1	1	1	1	1	1	1	1	1	1	1	0	1	0	0	0	1	1	0
29	55.5175	2020	5	1	8	16	3181.28	93	311687	851	1	1	1	1	1	1	1	1	1	1	1	1	1	1	1	1	1	1	1	1	1	0	0	0	1	0	1	0
21	53.7966	2021	6	1	14	13	2190.58	101	47991.8	852	1	1	1	1	1	1	1	1	1	1	1	1	1	1	1	1	1	1	1	1	1	0	0	0	1	0	1	0
16	57.4675	2022	1	11	12	17	9215.96	86	824472	853	1	1	1	1	1	1	1	1	1	1	1	1	1	1	1	1	1	1	1	1	1	0	0	0	0	1	1	0
36	34.4833	2023	2	9	12	15	8381.4	92	426921	854	1	1	1	1	1	1	1	1	1	1	1	1	1	1	1	1	1	1	1	1	0	1	0	0	0	1	1	0
27	61.6018	2010	3	10	9	19	9731.9	103	335904	855	0	0	0	0	0	0	0	0	0	0	0	0	0	0	0	0	0	0	0	0	0	1	0	0	0	1	0	1
28	52.7871	2011	4	3	5	15	1405.88	102	419840	856	0	0	0	0	0	0	0	0	0	0	0	0	0	0	0	0	0	0	0	0	0	1	0	0	0	1	0	1
26	33.4057	2012	5	4	6	12	6932.62	114	361404	857	0	0	0	0	0	0	0	0	0	0	0	0	0	0	0	0	0	0	0	0	0	1	0	0	0	1	0	1
29	50.0476	2013	6	9	9	17	9869.18	92	235303	858	0	0	0	0	0	0	0	0	0	0	0	0	0	0	0	0	0	0	0	0	0	0	0	1	0	1	0	1
22	51.1815	2014	1	6	16	15	5288.03	109	192762	859	0	0	0	0	0	0	0	0	0	0	0	0	0	0	0	0	0	0	0	0	0	0	0	1	1	0	0	1
32	59.8545	2015	2	5	12	15	8171.28	84	187739	860	0	0	0	0	0	0	1	0	1	0	1	0	1	0	0	1	0	0	0	0	0	0	0	1	0	1	1	0
23	33.7105	2016	3	7	9	19	9144.99	80	719100	861	1	1	1	1	1	1	1	1	1	1	1	1	1	1	1	1	1	1	1	1	1	0	0	0	1	0	1	0
27	59.3993	2017	4	9	18	19	3472.22	90	480043	862	1	1	1	1	1	1	1	1	1	1	1	1	1	1	1	1	1	1	1	1	1	0	0	0	0	1	1	0
30	50.1273	2018	5	4	10	12	3255.68	123	159636	863	1	1	1	1	1	1	1	1	1	1	1	1	1	1	1	1	1	1	1	1	1	0	0	0	0	1	1	0
29	53.1558	2019	6	2	8	10	1975.48	103	962845	864	1	1	1	1	1	1	1	1	1	1	1	1	1	1	1	1	1	1	1	1	0	0	1	0	1	0	1	0
34	42.3538	2020	1	11	14	10	4799.57	99	688528	865	1	1	1	1	1	1	1	1	1	1	1	1	1	1	1	1	1	1	1	1	0	0	0	1	0	1	1	0
23	46.3283	2021	2	2	17	17	8183.28	82	364066	866	1	1	1	1	1	1	1	1	1	1	1	1	1	1	1	1	1	1	1	1	1	0	0	0	1	0	1	0
16	47.4844	2022	3	5	13	9	8539.28	102	853429	867	1	1	1	1	1	1	1	1	1	1	1	1	1	1	1	1	1	1	1	1	0	1	0	0	0	1	1	0
26	43.1881	2023	4	5	5	18	9111.82	102	870459	868	1	1	1	1	1	1	1	1	1	1	1	1	1	1	1	1	1	1	1	1	1	0	0	0	0	1	1	0
21	48.295	2010	5	7	12	14	5443.85	102	827827	869	0	0	0	0	0	0	0	0	0	0	0	0	0	0	0	0	0	0	0	0	0	0	0	1	1	0	0	1
21	47.7002	2011	6	5	9	11	174.918	97	403885	870	0	0	0	0	0	0	0	0	0	0	0	0	0	0	0	0	0	0	0	0	1	0	0	0	0	1	0	1
26	44.2027	2012	1	10	12	10	3206.6	113	277105	871	0	0	0	0	0	0	0	0	0	0	0	0	0	0	0	0	0	0	0	0	0	0	1	0	0	1	0	1
36	51.3178	2013	2	5	6	13	9716	96	622293	872	0	0	0	0	0	0	0	0	0	0	0	0	0	0	0	0	0	0	0	0	1	0	0	0	0	1	0	1
29	65.3858	2014	3	4	13	14	5755.13	84	860941	873	0	0	0	0	0	0	0	0	0	0	0	0	0	0	0	0	0	0	0	0	0	1	0	0	0	1	0	1
25	48.4137	2015	4	6	14	9	3005.95	99	985173	874	0	0	0	0	0	0	1	0	1	0	1	0	1	0	0	1	0	0	0	0	1	0	0	0	1	0	1	0
21	32.0921	2016	5	7	11	19	3305.73	96	23928.4	875	1	1	1	1	1	1	1	1	1	1	1	1	1	1	1	1	1	1	1	1	1	0	0	0	1	0	1	0
25	45.3335	2017	6	1	12	21	1413.4	100	616749	876	1	1	1	1	1	1	1	1	1	1	1	1	1	1	1	1	1	1	1	1	0	1	0	0	1	0	1	0
29	58.7534	2018	1	8	7	12	9694.06	97	590550	877	1	1	1	1	1	1	1	1	1	1	1	1	1	1	1	1	1	1	1	1	0	0	0	1	1	0	1	0
36	36.5539	2019	2	11	11	10	5415.1	84	259847	878	1	1	1	1	1	1	1	1	1	1	1	1	1	1	1	1	1	1	1	1	0	0	1	0	0	1	1	0
21	40.6311	2020	3	4	7	11	3540.23	95	974280	879	1	1	1	1	1	1	1	1	1	1	1	1	1	1	1	1	1	1	1	1	1	0	0	0	0	1	1	0
26	32.1267	2021	4	11	12	15	3511.6	83	45866.8	880	1	1	1	1	1	1	1	1	1	1	1	1	1	1	1	1	1	1	1	1	0	0	0	1	0	1	1	0
23	59.2163	2022	5	8	10	15	8274.54	96	749910	881	1	1	1	1	1	1	1	1	1	1	1	1	1	1	1	1	1	1	1	1	1	0	0	0	1	0	1	0
21	46.7951	2023	6	5	12	13	9019.9	90	305337	882	1	1	1	1	1	1	1	1	1	1	1	1	1	1	1	1	1	1	1	1	1	0	0	0	0	1	1	0
28	63.9814	2010	1	4	13	13	5029.53	95	556685	883	0	0	0	0	0	0	0	0	0	0	0	0	0	0	0	0	0	0	0	0	1	0	0	0	0	1	0	1
18	64.4178	2011	2	2	13	17	7471.37	85	841146	884	0	0	0	0	0	0	0	0	0	0	0	0	0	0	0	0	0	0	0	0	0	0	1	0	1	0	0	1
26	52.0487	2012	3	11	9	21	9087.57	111	306651	885	0	0	0	0	0	0	0	0	0	0	0	0	0	0	0	0	0	0	0	0	0	1	0	0	0	1	0	1
26	47.4582	2013	4	9	10	7	2515.94	101	322179	886	0	0	0	0	0	0	0	0	0	0	0	0	0	0	0	0	0	0	0	0	1	0	0	0	0	1	0	1
26	48.2671	2014	5	5	5	12	8248.82	108	487573	887	0	0	0	0	0	0	0	0	0	0	0	0	0	0	0	0	0	0	0	0	0	0	0	1	0	1	0	1
18	55.1891	2015	6	6	15	10	7685.73	117	792981	888	0	0	0	0	0	0	1	0	1	0	1	0	1	0	0	1	0	0	0	0	1	0	0	0	1	0	1	0
17	60.5153	2016	1	3	6	8	2619.57	94	988246	889	1	1	1	1	1	1	1	1	1	1	1	1	1	1	1	1	1	1	1	1	0	0	0	1	0	1	1	0
29	49.1138	2017	2	11	9	17	4011.13	101	406199	890	1	1	1	1	1	1	1	1	1	1	1	1	1	1	1	1	1	1	1	1	0	0	0	1	0	1	1	0
26	65.6162	2018	3	8	11	20	6129.95	113	852348	891	1	1	1	1	1	1	1	1	1	1	1	1	1	1	1	1	1	1	1	1	0	0	0	1	1	0	1	0
17	59.6689	2019	4	2	12	18	4844.86	117	82229.5	892	1	1	1	1	1	1	1	1	1	1	1	1	1	1	1	1	1	1	1	1	1	0	0	0	1	0	1	0
23	49.4994	2020	5	11	7	19	4448.23	118	810094	893	1	1	1	1	1	1	1	1	1	1	1	1	1	1	1	1	1	1	1	1	0	0	1	0	0	1	1	0
22	34.2775	2021	6	5	12	18	5489.9	86	30915.7	894	1	1	1	1	1	1	1	1	1	1	1	1	1	1	1	1	1	1	1	1	1	0	0	0	0	1	1	0
32	46.7754	2022	1	4	12	15	6939.79	101	927434	895	1	1	1	1	1	1	1	1	1	1	1	1	1	1	1	1	1	1	1	1	1	0	0	0	0	1	1	0
29	35.5929	2023	2	9	10	17	4713.36	105	157879	896	1	1	1	1	1	1	1	1	1	1	1	1	1	1	1	1	1	1	1	1	1	0	0	0	0	1	1	0
25	56.2585	2010	3	5	11	12	4841.04	120	60295.4	897	0	0	0	0	0	0	0	0	0	0	0	0	0	0	0	0	0	0	0	0	0	1	0	0	0	1	0	1
31	55.9799	2011	4	2	11	15	1464.77	83	503952	898	0	0	0	0	0	0	0	0	0	0	0	0	0	0	0	0	0	0	0	0	0	0	0	1	1	0	0	1
31	52.8181	2012	5	12	10	14	6825.37	97	408688	899	0	0	0	0	0	0	0	0	0	0	0	0	0	0	0	0	0	0	0	0	0	0	0	1	1	0	0	1
22	53.0677	2013	6	2	10	16	9562.37	105	311058	900	0	0	0	0	0	0	0	0	0	0	0	0	0	0	0	0	0	0	0	0	0	0	1	0	1	0	0	1
29	50.1872	2014	1	2	12	16	4561.71	98	131607	901	0	0	0	0	0	0	0	0	0	0	0	0	0	0	0	0	0	0	0	0	0	1	0	0	1	0	0	1
24	46.3862	2015	2	3	12	16	2439.68	104	217133	902	0	0	0	0	0	0	1	0	1	0	1	0	1	0	0	1	0	0	0	0	1	0	0	0	0	1	1	0
21	41.2215	2016	3	6	12	14	8312.22	115	381814	903	1	1	1	1	1	1	1	1	1	1	1	1	1	1	1	1	1	1	1	1	0	0	1	0	1	0	1	0
20	27.0167	2017	4	6	13	13	1907.15	102	536642	904	1	1	1	1	1	1	1	1	1	1	1	1	1	1	1	1	1	1	1	1	0	1	0	0	1	0	1	0
27	50.2348	2018	5	3	11	12	6248.08	115	343919	905	1	1	1	1	1	1	1	1	1	1	1	1	1	1	1	1	1	1	1	1	0	0	0	1	0	1	1	0
23	50.5278	2019	6	5	9	16	836.258	104	138965	906	1	1	1	1	1	1	1	1	1	1	1	1	1	1	1	1	1	1	1	1	0	0	0	1	0	1	1	0
26	88.5176	2020	1	5	6	18	986.391	98	845301	907	1	1	1	1	1	1	1	1	1	1	1	1	1	1	1	1	1	1	1	1	1	0	0	0	0	1	1	0
32	66.6908	2021	2	8	10	17	6799.69	99	833946	908	1	1	1	1	1	1	1	1	1	1	1	1	1	1	1	1	1	1	1	1	0	1	0	0	1	0	1	0
31	56.3151	2022	3	11	15	10	4942.72	110	511361	909	1	1	1	1	1	1	1	1	1	1	1	1	1	1	1	1	1	1	1	1	0	1	0	0	0	1	1	0
26	41.8404	2023	4	1	12	11	1878.28	87	276412	910	1	1	1	1	1	1	1	1	1	1	1	1	1	1	1	1	1	1	1	1	1	0	0	0	1	0	1	0
24	37.0512	2010	5	3	10	13	3713.45	100	126885	911	0	0	0	0	0	0	0	0	0	0	0	0	0	0	0	0	0	0	0	0	0	1	0	0	0	1	0	1
23	57.0005	2011	6	3	11	16	3257.19	100	432013	912	0	0	0	0	0	0	0	0	0	0	0	0	0	0	0	0	0	0	0	0	0	1	0	0	0	1	0	1
23	40.0503	2012	1	9	8	16	8685.43	104	115492	913	0	0	0	0	0	0	0	0	0	0	0	0	0	0	0	0	0	0	0	0	1	0	0	0	0	1	0	1
36	58.5235	2013	2	9	12	17	5558.99	101	184732	914	0	0	0	0	0	0	0	0	0	0	0	0	0	0	0	0	0	0	0	0	0	1	0	0	0	1	0	1
32	53.3355	2014	3	7	12	18	1291.05	91	135640	915	0	0	0	0	0	0	0	0	0	0	0	0	0	0	0	0	0	0	0	0	0	1	0	0	1	0	0	1
31	43.2116	2015	4	6	18	11	3549.04	86	708586	916	0	0	0	0	0	0	1	0	1	0	1	0	1	0	0	1	0	0	0	0	0	0	1	0	1	0	1	0
24	45.861	2016	5	11	9	11	253.255	97	279226	917	1	1	1	1	1	1	1	1	1	1	1	1	1	1	1	1	1	1	1	1	1	0	0	0	0	1	1	0
26	51.8061	2017	6	6	9	17	4138.25	97	646800	918	1	1	1	1	1	1	1	1	1	1	1	1	1	1	1	1	1	1	1	1	1	0	0	0	1	0	1	0
24	44.6596	2018	1	11	4	13	6815.92	106	854724	919	1	1	1	1	1	1	1	1	1	1	1	1	1	1	1	1	1	1	1	1	0	0	1	0	0	1	1	0
24	50.5568	2019	2	1	14	16	5549.26	99	329527	920	1	1	1	1	1	1	1	1	1	1	1	1	1	1	1	1	1	1	1	1	1	0	0	0	1	0	1	0
29	45.0153	2020	3	10	8	19	8277.59	94	356713	921	1	1	1	1	1	1	1	1	1	1	1	1	1	1	1	1	1	1	1	1	0	0	0	1	0	1	1	0
26	64.7066	2021	4	12	11	12	7771.09	91	26407.7	922	1	1	1	1	1	1	1	1	1	1	1	1	1	1	1	1	1	1	1	1	0	1	0	0	1	0	1	0
29	52.2504	2022	5	12	8	16	6763.2	99	563455	923	1	1	1	1	1	1	1	1	1	1	1	1	1	1	1	1	1	1	1	1	0	0	0	1	1	0	1	0
21	47.1747	2023	6	11	9	14	9759.85	102	564416	924	1	1	1	1	1	1	1	1	1	1	1	1	1	1	1	1	1	1	1	1	0	0	1	0	0	1	1	0
23	46.5558	2010	1	3	12	10	9123.78	79	163175	925	0	0	0	0	0	0	0	0	0	0	0	0	0	0	0	0	0	0	0	0	0	0	0	1	0	1	0	1
23	40.7321	2011	2	1	7	11	1677.93	89	665554	926	0	0	0	0	0	0	0	0	0	0	0	0	0	0	0	0	0	0	0	0	0	1	0	0	1	0	0	1
36	64.8766	2012	3	5	7	19	8173.77	87	619106	927	0	0	0	0	0	0	0	0	0	0	0	0	0	0	0	0	0	0	0	0	1	0	0	0	0	1	0	1
26	47.0287	2013	4	5	11	16	8603.71	112	688895	928	0	0	0	0	0	0	0	0	0	0	0	0	0	0	0	0	0	0	0	0	0	1	0	0	0	1	0	1
18	51.9588	2014	5	6	12	11	1802.25	96	72383.4	929	0	0	0	0	0	0	0	0	0	0	0	0	0	0	0	0	0	0	0	0	0	0	0	1	1	0	0	1
25	53.8631	2015	6	7	13	24	7984.71	90	853315	930	0	0	0	0	0	0	1	0	1	0	1	0	1	0	0	1	0	0	0	0	0	0	1	0	1	0	1	0
27	44.4972	2016	1	11	12	12	8248.31	123	510168	931	1	1	1	1	1	1	1	1	1	1	1	1	1	1	1	1	1	1	1	1	1	0	0	0	0	1	1	0
27	48.5332	2017	2	7	6	20	70.2313	109	207753	932	1	1	1	1	1	1	1	1	1	1	1	1	1	1	1	1	1	1	1	1	1	0	0	0	1	0	1	0
28	74.1717	2018	3	5	11	13	2816.16	101	903720	933	1	1	1	1	1	1	1	1	1	1	1	1	1	1	1	1	1	1	1	1	0	0	0	1	0	1	1	0
23	45.1828	2019	4	12	10	17	4790.24	116	231681	934	1	1	1	1	1	1	1	1	1	1	1	1	1	1	1	1	1	1	1	1	0	1	0	0	1	0	1	0
25	45.8124	2020	5	9	8	22	8661.12	107	181750	935	1	1	1	1	1	1	1	1	1	1	1	1	1	1	1	1	1	1	1	1	0	0	1	0	0	1	1	0
23	62.7879	2021	6	10	13	15	7074.3	115	102221	936	1	1	1	1	1	1	1	1	1	1	1	1	1	1	1	1	1	1	1	1	0	0	1	0	0	1	1	0
28	36.5677	2022	1	12	8	19	8404.18	99	584169	937	1	1	1	1	1	1	1	1	1	1	1	1	1	1	1	1	1	1	1	1	0	0	1	0	1	0	1	0
26	50.7745	2023	2	2	11	15	9515.56	101	804820	938	1	1	1	1	1	1	1	1	1	1	1	1	1	1	1	1	1	1	1	1	1	0	0	0	1	0	1	0
22	60.1628	2010	3	5	11	12	4827.45	97	24691.1	939	0	0	0	0	0	0	0	0	0	0	0	0	0	0	0	0	0	0	0	0	1	0	0	0	0	1	0	1
22	54.7144	2011	4	8	13	14	852.165	105	324263	940	0	0	0	0	0	0	0	0	0	0	0	0	0	0	0	0	0	0	0	0	0	0	1	0	1	0	0	1
34	58.4502	2012	5	3	13	15	8579.39	89	708888	941	0	0	0	0	0	0	0	0	0	0	0	0	0	0	0	0	0	0	0	0	0	0	1	0	0	1	0	1
27	43.6213	2013	6	12	12	9	4210.19	95	214085	942	0	0	0	0	0	0	0	0	0	0	0	0	0	0	0	0	0	0	0	0	1	0	0	0	1	0	0	1
25	59.0078	2014	1	10	7	13	3974.17	101	761248	943	0	0	0	0	0	0	0	0	0	0	0	0	0	0	0	0	0	0	0	0	0	0	1	0	0	1	0	1
28	59.6531	2015	2	4	6	10	231.036	111	482630	944	0	0	0	0	0	0	1	0	1	0	1	0	1	0	0	1	0	0	0	0	0	1	0	0	0	1	1	0
20	29.3568	2016	3	6	5	15	8447.73	85	844539	945	1	1	1	1	1	1	1	1	1	1	1	1	1	1	1	1	1	1	1	1	0	0	1	0	1	0	1	0
28	56.6839	2017	4	8	11	12	6882.78	90	425424	946	1	1	1	1	1	1	1	1	1	1	1	1	1	1	1	1	1	1	1	1	0	1	0	0	1	0	1	0
27	46.5389	2018	5	5	11	21	154.905	85	703143	947	1	1	1	1	1	1	1	1	1	1	1	1	1	1	1	1	1	1	1	1	1	0	0	0	0	1	1	0
29	46.4048	2019	6	2	8	12	8878.63	95	264079	948	1	1	1	1	1	1	1	1	1	1	1	1	1	1	1	1	1	1	1	1	0	0	1	0	1	0	1	0
23	50.9703	2020	1	4	8	16	1508.07	73	982206	949	1	1	1	1	1	1	1	1	1	1	1	1	1	1	1	1	1	1	1	1	0	1	0	0	0	1	1	0
23	47.5547	2021	2	12	13	14	5430.54	106	975426	950	1	1	1	1	1	1	1	1	1	1	1	1	1	1	1	1	1	1	1	1	0	0	0	1	1	0	1	0
22	55.1228	2022	3	11	9	23	5608.61	117	595622	951	1	1	1	1	1	1	1	1	1	1	1	1	1	1	1	1	1	1	1	1	0	1	0	0	0	1	1	0
30	66.2538	2023	4	6	9	15	7623.78	94	231037	952	1	1	1	1	1	1	1	1	1	1	1	1	1	1	1	1	1	1	1	1	0	0	1	0	1	0	1	0
20	53.494	2010	5	2	11	19	3082.71	100	482292	953	0	0	0	0	0	0	0	0	0	0	0	0	0	0	0	0	0	0	0	0	0	0	1	0	1	0	0	1
34	35.9705	2011	6	4	9	11	1825.25	112	873402	954	0	0	0	0	0	0	0	0	0	0	0	0	0	0	0	0	0	0	0	0	1	0	0	0	0	1	0	1
21	59.0395	2012	1	6	7	11	87.966	95	331728	955	0	0	0	0	0	0	0	0	0	0	0	0	0	0	0	0	0	0	0	0	0	1	0	0	1	0	0	1
22	51.8102	2013	2	3	7	17	8643.07	100	726306	956	0	0	0	0	0	0	0	0	0	0	0	0	0	0	0	0	0	0	0	0	0	0	1	0	0	1	0	1
25	75.8788	2014	3	7	11	9	2057.85	120	472323	957	0	0	0	0	0	0	0	0	0	0	0	0	0	0	0	0	0	0	0	0	0	0	0	1	1	0	0	1
26	40.5378	2015	4	6	14	16	4850.25	96	965412	958	0	0	0	0	0	0	1	0	1	0	1	0	1	0	0	1	0	0	0	0	0	0	0	1	1	0	1	0
31	50.9779	2016	5	9	10	19	9469.98	98	698811	959	1	1	1	1	1	1	1	1	1	1	1	1	1	1	1	1	1	1	1	1	1	0	0	0	0	1	1	0
30	55.2062	2017	6	1	12	16	5796.48	102	544657	960	1	1	1	1	1	1	1	1	1	1	1	1	1	1	1	1	1	1	1	1	0	0	1	0	1	0	1	0
19	55.9255	2018	1	4	7	14	1178.07	117	719241	961	1	1	1	1	1	1	1	1	1	1	1	1	1	1	1	1	1	1	1	1	0	0	0	1	0	1	1	0
22	45.0038	2019	2	11	10	17	5287.69	109	504594	962	1	1	1	1	1	1	1	1	1	1	1	1	1	1	1	1	1	1	1	1	1	0	0	0	0	1	1	0
29	41.7697	2020	3	4	15	10	5684.59	95	407170	963	1	1	1	1	1	1	1	1	1	1	1	1	1	1	1	1	1	1	1	1	0	0	0	1	0	1	1	0
33	62.7514	2021	4	4	8	19	6809.24	93	270347	964	1	1	1	1	1	1	1	1	1	1	1	1	1	1	1	1	1	1	1	1	0	0	0	1	0	1	1	0
23	39.357	2022	5	2	11	15	3141.35	105	13349	965	1	1	1	1	1	1	1	1	1	1	1	1	1	1	1	1	1	1	1	1	0	1	0	0	1	0	1	0
30	51.0758	2023	6	12	15	19	6850.78	112	116490	966	1	1	1	1	1	1	1	1	1	1	1	1	1	1	1	1	1	1	1	1	0	1	0	0	1	0	1	0
33	55.3349	2010	1	3	11	16	5097.7	114	520379	967	0	0	0	0	0	0	0	0	0	0	0	0	0	0	0	0	0	0	0	0	0	0	0	1	0	1	0	1
22	57.1019	2011	2	3	12	14	7991.81	102	382699	968	0	0	0	0	0	0	0	0	0	0	0	0	0	0	0	0	0	0	0	0	0	0	0	1	0	1	0	1
23	71.4669	2012	3	11	9	12	4324.63	101	738625	969	0	0	0	0	0	0	0	0	0	0	0	0	0	0	0	0	0	0	0	0	0	0	0	1	0	1	0	1
15	30.9037	2013	4	1	11	18	7929.19	104	277994	970	0	0	0	0	0	0	0	0	0	0	0	0	0	0	0	0	0	0	0	0	0	0	1	0	1	0	0	1
35	46.596	2014	5	9	5	12	4487.15	110	58123.1	971	0	0	0	0	0	0	0	0	0	0	0	0	0	0	0	0	0	0	0	0	0	0	1	0	0	1	0	1
29	29.3363	2015	6	12	16	14	9406.92	101	304324	972	0	0	0	0	0	0	1	0	1	0	1	0	1	0	0	1	0	0	0	0	0	0	1	0	1	0	1	0
14	39.9571	2016	1	10	15	11	4539.92	96	583386	973	1	1	1	1	1	1	1	1	1	1	1	1	1	1	1	1	1	1	1	1	0	1	0	0	0	1	1	0
34	55.6456	2017	2	5	14	10	7690.19	112	646074	974	1	1	1	1	1	1	1	1	1	1	1	1	1	1	1	1	1	1	1	1	0	0	1	0	0	1	1	0
22	30.5919	2018	3	1	14	14	196.668	108	122539	975	1	1	1	1	1	1	1	1	1	1	1	1	1	1	1	1	1	1	1	1	0	0	0	1	1	0	1	0
33	57.8895	2019	4	9	14	14	4922.74	109	328721	976	1	1	1	1	1	1	1	1	1	1	1	1	1	1	1	1	1	1	1	1	0	0	0	1	0	1	1	0
28	38.6953	2020	5	8	6	18	5027.22	103	435685	977	1	1	1	1	1	1	1	1	1	1	1	1	1	1	1	1	1	1	1	1	0	0	0	1	1	0	1	0
34	55.7338	2021	6	9	8	8	328.242	93	2319.69	978	1	1	1	1	1	1	1	1	1	1	1	1	1	1	1	1	1	1	1	1	0	1	0	0	0	1	1	0
24	40.6507	2022	1	5	11	12	5533.09	109	238187	979	1	1	1	1	1	1	1	1	1	1	1	1	1	1	1	1	1	1	1	1	0	0	1	0	0	1	1	0
30	45.9	2023	2	12	9	13	5438.03	98	418390	980	1	1	1	1	1	1	1	1	1	1	1	1	1	1	1	1	1	1	1	1	0	0	0	1	1	0	1	0
32	51.5691	2010	3	10	6	15	6616.54	115	519598	981	0	0	0	0	0	0	0	0	0	0	0	0	0	0	0	0	0	0	0	0	0	0	1	0	0	1	0	1
21	44.2237	2011	4	4	9	14	685.409	92	575505	982	0	0	0	0	0	0	0	0	0	0	0	0	0	0	0	0	0	0	0	0	0	0	1	0	0	1	0	1
20	55.36	2012	5	6	14	14	9146.54	91	716077	983	0	0	0	0	0	0	0	0	0	0	0	0	0	0	0	0	0	0	0	0	1	0	0	0	1	0	0	1
28	55.6859	2013	6	7	9	11	8570.01	109	472886	984	0	0	0	0	0	0	0	0	0	0	0	0	0	0	0	0	0	0	0	0	1	0	0	0	1	0	0	1
28	47.6786	2014	1	9	8	13	5170.89	98	277118	985	0	0	0	0	0	0	0	0	0	0	0	0	0	0	0	0	0	0	0	0	0	1	0	0	0	1	0	1
24	30.3076	2015	2	2	6	9	1479.47	84	580496	986	0	0	0	0	0	0	1	0	1	0	1	0	1	0	0	1	0	0	0	0	0	1	0	0	1	0	1	0
26	52.1876	2016	3	3	8	17	6086.83	114	835741	987	1	1	1	1	1	1	1	1	1	1	1	1	1	1	1	1	1	1	1	1	0	0	1	0	0	1	1	0
32	32.9815	2017	4	2	8	20	3112.9	107	327578	988	1	1	1	1	1	1	1	1	1	1	1	1	1	1	1	1	1	1	1	1	0	0	0	1	1	0	1	0
30	61.2707	2018	5	6	13	16	813.119	84	802583	989	1	1	1	1	1	1	1	1	1	1	1	1	1	1	1	1	1	1	1	1	0	1	0	0	1	0	1	0
25	52.7846	2019	6	5	13	18	8297.68	108	829887	990	1	1	1	1	1	1	1	1	1	1	1	1	1	1	1	1	1	1	1	1	0	1	0	0	0	1	1	0
30	58.3054	2020	1	3	12	16	5419.61	104	908475	991	1	1	1	1	1	1	1	1	1	1	1	1	1	1	1	1	1	1	1	1	0	1	0	0	0	1	1	0
27	55.2538	2021	2	2	10	18	1744.02	91	368593	992	1	1	1	1	1	1	1	1	1	1	1	1	1	1	1	1	1	1	1	1	0	1	0	0	1	0	1	0
29	49.9409	2022	3	9	15	16	646.196	103	188536	993	1	1	1	1	1	1	1	1	1	1	1	1	1	1	1	1	1	1	1	1	0	0	0	1	0	1	1	0
31	47.9595	2023	4	1	6	13	7171.21	109	324563	994	1	1	1	1	1	1	1	1	1	1	1	1	1	1	1	1	1	1	1	1	1	0	0	0	1	0	1	0
23	44.7719	2010	5	1	5	16	9772.82	107	193775	995	0	0	0	0	0	0	0	0	0	0	0	0	0	0	0	0	0	0	0	0	0	1	0	0	1	0	0	1
39	44.039	2011	6	7	10	17	1132.02	95	822805	996	0	0	0	0	0	0	0	0	0	0	0	0	0	0	0	0	0	0	0	0	0	1	0	0	1	0	0	1
38	42.4524	2012	1	11	11	11	3637.35	110	888601	997	0	0	0	0	0	0	0	0	0	0	0	0	0	0	0	0	0	0	0	0	0	1	0	0	0	1	0	1
23	64.0928	2013	2	9	11	13	855.727	114	883756	998	0	0	0	0	0	0	0	0	0	0	0	0	0	0	0	0	0	0	0	0	0	0	1	0	0	1	0	1
22	43.6127	2014	3	12	13	13	6394.53	90	427808	999	0	0	0	0	0	0	0	0	0	0	0	0	0	0	0	0	0	0	0	0	0	0	0	1	1	0	0	1
22	51.5995	2015	4	1	7	10	7574.08	96	338966	1000	0	0	0	0	0	0	1	0	1	0	1	0	1	0	0	1	0	0	0	0	0	0	1	0	1	0	1	0
17	54.4213	2016	5	12	11	14	6721.62	107	430305	1001	1	1	1	1	1	1	1	1	1	1	1	1	1	1	1	1	1	1	1	1	1	0	0	0	1	0	1	0
18	27.5513	2017	6	12	14	20	6992.53	100	450714	1002	1	1	1	1	1	1	1	1	1	1	1	1	1	1	1	1	1	1	1	1	0	1	0	0	1	0	1	0
25	41.7809	2018	1	9	12	11	1000.45	90	257627	1003	1	1	1	1	1	1	1	1	1	1	1	1	1	1	1	1	1	1	1	1	0	0	0	1	0	1	1	0
24	40.035	2019	2	11	9	10	5363.85	90	240324	1004	1	1	1	1	1	1	1	1	1	1	1	1	1	1	1	1	1	1	1	1	1	0	0	0	0	1	1	0
22	52.9172	2020	3	2	5	12	6813.09	98	409254	1005	1	1	1	1	1	1	1	1	1	1	1	1	1	1	1	1	1	1	1	1	0	0	0	1	1	0	1	0
23	47.6281	2021	4	8	6	13	1932.4	110	552561	1006	1	1	1	1	1	1	1	1	1	1	1	1	1	1	1	1	1	1	1	1	0	1	0	0	1	0	1	0
23	47.5313	2022	5	8	8	16	1459.5	99	404206	1007	1	1	1	1	1	1	1	1	1	1	1	1	1	1	1	1	1	1	1	1	0	0	0	1	1	0	1	0
22	53.177	2023	6	3	9	21	6370.36	96	959457	1008	1	1	1	1	1	1	1	1	1	1	1	1	1	1	1	1	1	1	1	1	1	0	0	0	0	1	1	0
